# Supplementary material for: 1,1-Dibenzyl-3-(3-chloro­benzo­yl)thio­urea
Source: Acta Crystallogr Sect E Struct Rep Online. 2011 Jun 18;67(Pt 7):o1742. doi: 10.1107/S1600536811023191 (PMC3151829; doi:10.1107/S1600536811023191)
Supplement: Supplementary file 1 [file e-67-o1742-sup1.cif]

##############################################################################
#                                                                            #
# This CIF contains the data in a paper accepted for publication in          #
# Acta Crystallographica Section E. It conforms to the requirements of       #
# Notes for Authors for Acta Crystallographica Section E, and has been       #
# peer reviewed under the auspices of the IUCr Commission on Journals.       #
#                                                                            #
# Full details of the Crystallographic Information File format               #
# are given in the paper "The Crystallographic Information File (CIF):       #
# a New Standard Archive File for Crystallography" by S. R. Hall, F. H.      #
# Allen and I. D. Brown [Acta Cryst. (1991), A47, 655-685].                  #
#                                                                            #
# The current version of the core CIF dictionary is obtainable from          #
# ftp://ftp.iucr.org/pub/cif_core.dic.                                       #
#                                                                            #
# Software is freely available for graphical display of the structure(s)     #
# in this CIF. For information consult the CIF software page                 #
# http://www.iucr.org/resources/cif/software.                                #
#                                                                            #
# This file may be used for bona fide research purposes within the           #
# scientific community so long as proper attribution is given to the journal # 
# article from which it was obtained.                                        #
#                                                                            #
##############################################################################
data_I
_audit_creation_method     SHELXL-97
_chemical_name_systematic
;
1,1-Dibenzyl-3-(3-chlorobenzoyl)thiourea
;
_chemical_name_common     ?
_chemical_formula_moiety     'C22 H19 Cl N2 O S'
_chemical_formula_sum     'C22 H19 Cl N2 O S'
_chemical_formula_iupac     'C22 H19 Cl N2 O S'
_chemical_formula_weight     394.90
_chemical_melting_point     409.15
_symmetry_cell_setting     triclinic
_symmetry_space_group_name_H-M     'P -1'
_symmetry_space_group_name_Hall     '-P 1'
loop_
    _symmetry_equiv_pos_as_xyz
    'x, y, z'
    '-x, -y, -z'
_cell_length_a     9.503(4)
_cell_length_b     9.650(4)
_cell_length_c     12.487(5)
_cell_angle_alpha     72.422(8)
_cell_angle_beta     72.869(9)
_cell_angle_gamma     69.463(8)
_cell_volume     999.1(7)
_cell_formula_units_Z     2
_cell_measurement_reflns_used     1114
_cell_measurement_theta_min     2.31
_cell_measurement_theta_max     28.49
_cell_measurement_temperature     298(2)
_exptl_crystal_description     block
_exptl_crystal_colour     colourless
_exptl_crystal_size_max     0.28
_exptl_crystal_size_mid     0.17
_exptl_crystal_size_min     0.13
_exptl_crystal_density_diffrn     1.313
_exptl_crystal_density_meas     ?
_exptl_crystal_density_method     'not measured'
_exptl_crystal_F_000     412
_exptl_absorpt_coefficient_mu     0.310
_exptl_absorpt_correction_type     multi-scan
_exptl_absorpt_process_details     '(SADABS; Bruker, 2000)'
_exptl_absorpt_correction_T_min     0.918
_exptl_absorpt_correction_T_max     0.961
_exptl_special_details
;
;
_diffrn_ambient_temperature     298(2)
_diffrn_radiation_type     MoK\a
_diffrn_radiation_wavelength     0.71073
_diffrn_radiation_source     'fine-focus sealed tube'
_diffrn_radiation_monochromator     graphite
_diffrn_measurement_device_type
;
Bruker SMART APEX CCD area-detector
;
_diffrn_measurement_method     \w
_diffrn_detector_area_resol_mean     ?
_diffrn_reflns_number     13666
_diffrn_reflns_av_R_equivalents     0.0362
_diffrn_reflns_av_sigmaI/netI     0.0510
_diffrn_reflns_theta_min     2.31
_diffrn_reflns_theta_max     28.49
_diffrn_reflns_theta_full     28.49
_diffrn_measured_fraction_theta_max     0.990
_diffrn_measured_fraction_theta_full     0.990
_diffrn_reflns_limit_h_min     -12
_diffrn_reflns_limit_h_max     12
_diffrn_reflns_limit_k_min     -12
_diffrn_reflns_limit_k_max     12
_diffrn_reflns_limit_l_min     -16
_diffrn_reflns_limit_l_max     16
_diffrn_standards_number     .
_diffrn_standards_interval_count     .
_diffrn_standards_interval_time     .
_diffrn_standards_decay_%     ?
_refine_special_details
;
Refinement of <i>F</i>^2^ against ALL reflections. The weighted <i>R</i>-factor
<i>wR</i> and goodness of fit <i>S</i> are based on <i>F</i>^2^, conventional
<i>R</i>-factors <i>R</i> are based on <i>F</i>, with <i>F</i> set to zero for
negative <i>F</i>^2^. The threshold expression of <i>F</i>^2^ >
\s(<i>F</i>^2^) is used only for calculating <i>R</i>-factors(gt) <i>etc</i>.
and is not relevant to the choice of reflections for refinement.
<i>R</i>-factors based on <i>F</i>^2^ are statistically about twice as large
as those based on <i>F</i>, and <i>R</i>- factors based on ALL data will be
even larger.
;
_reflns_number_total     5000
_reflns_number_gt     2879
_reflns_threshold_expression     I>2sigma(I)
_refine_ls_structure_factor_coef     Fsqd
_refine_ls_matrix_type     full
_refine_ls_R_factor_all     0.1023
_refine_ls_R_factor_gt     0.0538
_refine_ls_wR_factor_gt     0.1276
_refine_ls_wR_factor_ref     0.1474
_refine_ls_goodness_of_fit_ref     1.025
_refine_ls_restrained_S_all     1.025
_refine_ls_number_reflns     5000
_refine_ls_number_parameters     244
_refine_ls_number_restraints     0
_refine_ls_hydrogen_treatment     constr
_refine_ls_weighting_scheme     calc
_refine_ls_weighting_details
         'calc w=1/[\s^2^(Fo^2^)+(0.0679P)^2^+0.0522P] where P=(Fo^2^+2Fc^2^)/3'
_atom_sites_solution_hydrogens     geom
_atom_sites_solution_primary     direct
_atom_sites_solution_secondary     difmap
_refine_ls_shift/su_max     0.001
_refine_ls_shift/su_mean     0.000
_refine_diff_density_max     0.339
_refine_diff_density_min     -0.312
_refine_ls_extinction_method     none
_refine_ls_extinction_coef     ?
loop_
    _atom_type_symbol
    _atom_type_description
    _atom_type_scat_dispersion_real
    _atom_type_scat_dispersion_imag
    _atom_type_scat_source
    'C' 'C' 0.0033 0.0016
                         'International Tables Vol C Tables 4.2.6.8 and 6.1.1.4'
    'H' 'H' 0.0000 0.0000
                         'International Tables Vol C Tables 4.2.6.8 and 6.1.1.4'
    'N' 'N' 0.0061 0.0033
                         'International Tables Vol C Tables 4.2.6.8 and 6.1.1.4'
    'O' 'O' 0.0106 0.0060
                         'International Tables Vol C Tables 4.2.6.8 and 6.1.1.4'
    'S' 'S' 0.1246 0.1234
                         'International Tables Vol C Tables 4.2.6.8 and 6.1.1.4'
    'Cl' 'Cl' 0.1484 0.1585
                         'International Tables Vol C Tables 4.2.6.8 and 6.1.1.4'
_computing_data_collection     'SMART (Bruker, 2000)'
_computing_cell_refinement     'SAINT (Bruker, 2000)'
_computing_data_reduction     'SAINT (Bruker, 2000)'
_computing_structure_solution     'SHELXS97 (Sheldrick, 2008)'
_computing_structure_refinement     'SHELXL97 (Sheldrick, 2008)'
_computing_molecular_graphics     'SHELXTL (Sheldrick, 2008)'
_computing_publication_material
;
SHELXTL (Sheldrick, 2008), PARST (Nardelli, 1995) and PLATON
(Spek, 2009)
;
loop_
    _atom_site_type_symbol
    _atom_site_label
    _atom_site_fract_x
    _atom_site_fract_y
    _atom_site_fract_z
    _atom_site_U_iso_or_equiv
    _atom_site_adp_type
    _atom_site_calc_flag
    _atom_site_refinement_flags
    _atom_site_occupancy
    _atom_site_symmetry_multiplicity
    _atom_site_disorder_assembly
    _atom_site_disorder_group
    S S1 0.89445(7) 0.70137(6) 0.39746(5) 0.0651(2) Uani d . 1 1 . .
    Cl Cl1 1.24059(9) -0.15952(8) 0.53858(7) 0.0984(3) Uani d . 1 1 . .
    O O1 1.15882(17) 0.42880(17) 0.15716(13) 0.0614(4) Uani d . 1 1 . .
    N N1 1.01426(17) 0.43643(17) 0.33839(14) 0.0475(4) Uani d . 1 1 . .
    H H1 0.9940 0.3826 0.4067 0.057 Uiso calc R 1 1 . .
    N N2 0.86120(18) 0.62690(17) 0.21995(14) 0.0474(4) Uani d . 1 1 . .
    C C8 0.9214(2) 0.5863(2) 0.31191(17) 0.0454(5) Uani d . 1 1 . .
    C C1 1.2465(2) 0.2283(2) 0.30830(18) 0.0476(5) Uani d . 1 1 . .
    C C7 1.1378(2) 0.3712(2) 0.25868(19) 0.0482(5) Uani d . 1 1 . .
    C C6 1.1962(2) 0.1167(2) 0.39517(18) 0.0517(5) Uani d . 1 1 . .
    H H6 1.0920 0.1315 0.4278 0.062 Uiso calc R 1 1 . .
    C C10 0.6590(2) 0.5487(2) 0.19232(18) 0.0502(5) Uani d . 1 1 . .
    C C9 0.8302(2) 0.5205(2) 0.1730(2) 0.0541(5) Uani d . 1 1 . .
    H H9A 0.8767 0.4170 0.2104 0.065 Uiso calc R 1 1 . .
    H H9B 0.8751 0.5338 0.0914 0.065 Uiso calc R 1 1 . .
    C C16 0.7941(2) 0.7885(2) 0.17143(19) 0.0542(5) Uani d . 1 1 . .
    H H16A 0.8138 0.8494 0.2115 0.065 Uiso calc R 1 1 . .
    H H16B 0.6835 0.8095 0.1842 0.065 Uiso calc R 1 1 . .
    C C17 0.8578(3) 0.8343(2) 0.04457(19) 0.0569(6) Uani d . 1 1 . .
    C C5 1.3029(3) -0.0172(2) 0.43277(19) 0.0607(6) Uani d . 1 1 . .
    C C15 0.5883(3) 0.5901(3) 0.1013(2) 0.0658(6) Uani d . 1 1 . .
    H H15 0.6472 0.5954 0.0269 0.079 Uiso calc R 1 1 . .
    C C4 1.4577(3) -0.0385(3) 0.3883(2) 0.0708(7) Uani d . 1 1 . .
    H H4 1.5287 -0.1283 0.4150 0.085 Uiso calc R 1 1 . .
    C C2 1.4025(2) 0.2061(2) 0.2627(2) 0.0633(6) Uani d . 1 1 . .
    H H2 1.4370 0.2804 0.2039 0.076 Uiso calc R 1 1 . .
    C C3 1.5060(3) 0.0740(3) 0.3045(2) 0.0751(8) Uani d . 1 1 . .
    H H3 1.6107 0.0609 0.2752 0.090 Uiso calc R 1 1 . .
    C C22 1.0129(3) 0.7936(3) -0.0005(2) 0.0719(7) Uani d . 1 1 . .
    H H22 1.0805 0.7298 0.0466 0.086 Uiso calc R 1 1 . .
    C C11 0.5686(3) 0.5384(3) 0.3020(2) 0.0741(7) Uani d . 1 1 . .
    H H11 0.6143 0.5088 0.3649 0.089 Uiso calc R 1 1 . .
    C C18 0.7596(4) 0.9279(3) -0.0270(2) 0.0797(8) Uani d . 1 1 . .
    H H18 0.6540 0.9551 0.0021 0.096 Uiso calc R 1 1 . .
    C C14 0.4304(3) 0.6240(3) 0.1196(3) 0.0860(8) Uani d . 1 1 . .
    H H14 0.3838 0.6519 0.0573 0.103 Uiso calc R 1 1 . .
    C C21 1.0691(4) 0.8466(4) -0.1150(3) 0.0994(11) Uani d . 1 1 . .
    H H21 1.1744 0.8176 -0.1449 0.119 Uiso calc R 1 1 . .
    C C19 0.8167(6) 0.9815(4) -0.1415(3) 0.1121(13) Uani d . 1 1 . .
    H H19 0.7500 1.0453 -0.1893 0.135 Uiso calc R 1 1 . .
    C C20 0.9722(7) 0.9406(4) -0.1848(3) 0.1165(15) Uani d . 1 1 . .
    H H20 1.0111 0.9774 -0.2619 0.140 Uiso calc R 1 1 . .
    C C12 0.4102(4) 0.5717(4) 0.3194(3) 0.0922(9) Uani d . 1 1 . .
    H H12 0.3504 0.5633 0.3936 0.111 Uiso calc R 1 1 . .
    C C13 0.3428(3) 0.6166(3) 0.2279(4) 0.0907(10) Uani d . 1 1 . .
    H H13 0.2364 0.6424 0.2393 0.109 Uiso calc R 1 1 . .
loop_
    _atom_site_aniso_label
    _atom_site_aniso_U_11
    _atom_site_aniso_U_22
    _atom_site_aniso_U_33
    _atom_site_aniso_U_12
    _atom_site_aniso_U_13
    _atom_site_aniso_U_23
    S1 0.0793(4) 0.0510(3) 0.0616(4) 0.0073(3) -0.0289(3) -0.0249(3)
    Cl1 0.0963(6) 0.0616(4) 0.0962(5) -0.0036(4) -0.0078(4) 0.0053(4)
    O1 0.0552(9) 0.0614(9) 0.0517(9) -0.0035(7) -0.0041(7) -0.0128(7)
    N1 0.0469(9) 0.0392(8) 0.0447(9) 0.0005(7) -0.0070(8) -0.0106(7)
    N2 0.0481(9) 0.0393(9) 0.0529(10) -0.0012(7) -0.0168(8) -0.0152(8)
    C8 0.0391(10) 0.0428(11) 0.0480(11) -0.0037(8) -0.0078(9) -0.0122(9)
    C1 0.0418(11) 0.0433(11) 0.0541(12) -0.0008(9) -0.0097(9) -0.0197(9)
    C7 0.0428(11) 0.0468(11) 0.0532(13) -0.0074(9) -0.0068(9) -0.0181(10)
    C6 0.0427(11) 0.0502(12) 0.0567(13) -0.0010(9) -0.0083(10) -0.0210(10)
    C10 0.0497(12) 0.0441(11) 0.0553(12) -0.0084(9) -0.0111(10) -0.0149(9)
    C9 0.0539(12) 0.0463(11) 0.0630(13) -0.0027(10) -0.0180(11) -0.0217(10)
    C16 0.0556(13) 0.0414(11) 0.0614(13) 0.0017(9) -0.0216(11) -0.0149(10)
    C17 0.0731(15) 0.0413(11) 0.0611(14) -0.0108(11) -0.0246(12) -0.0147(10)
    C5 0.0633(15) 0.0476(12) 0.0619(14) -0.0004(10) -0.0125(11) -0.0180(11)
    C15 0.0576(14) 0.0784(17) 0.0654(15) -0.0165(12) -0.0158(12) -0.0224(13)
    C4 0.0574(15) 0.0530(14) 0.0874(18) 0.0118(12) -0.0208(14) -0.0226(13)
    C2 0.0465(12) 0.0501(13) 0.0797(16) -0.0031(10) -0.0024(11) -0.0187(12)
    C3 0.0410(13) 0.0644(16) 0.106(2) 0.0039(11) -0.0051(13) -0.0322(16)
    C22 0.0767(18) 0.0659(16) 0.0727(17) -0.0243(14) -0.0109(14) -0.0150(13)
    C11 0.0800(18) 0.0793(18) 0.0590(15) -0.0218(15) -0.0077(13) -0.0176(13)
    C18 0.110(2) 0.0598(15) 0.0720(18) -0.0091(15) -0.0449(16) -0.0109(13)
    C14 0.0605(17) 0.101(2) 0.108(2) -0.0165(15) -0.0323(17) -0.0332(19)
    C21 0.128(3) 0.087(2) 0.086(2) -0.058(2) 0.019(2) -0.0300(19)
    C19 0.203(4) 0.071(2) 0.069(2) -0.033(3) -0.059(3) -0.0023(17)
    C20 0.221(5) 0.078(2) 0.060(2) -0.074(3) -0.007(3) -0.0133(17)
    C12 0.079(2) 0.097(2) 0.095(2) -0.0399(18) 0.0271(18) -0.0401(18)
    C13 0.0533(16) 0.085(2) 0.144(3) -0.0193(14) -0.009(2) -0.051(2)
_geom_special_details
;
All e.s.d.'s (except the e.s.d. in the dihedral angle between two l.s. planes)
are estimated using the full covariance matrix. The cell e.s.d.'s are taken
into account individually in the estimation of e.s.d.'s in distances, angles
and torsion angles; correlations between e.s.d.'s in cell parameters are only
used when they are defined by crystal symmetry. An approximate (isotropic)
treatment of cell e.s.d.'s is used for estimating e.s.d.'s involving l.s.
planes.
;
loop_
    _geom_bond_atom_site_label_1
    _geom_bond_atom_site_label_2
    _geom_bond_site_symmetry_2
    _geom_bond_distance
    _geom_bond_publ_flag
    S1 C8 . 1.672(2) ?
    Cl1 C5 . 1.731(3) ?
    O1 C7 . 1.208(3) ?
    N1 C7 . 1.392(2) ?
    N1 C8 . 1.402(2) ?
    N1 H1 . 0.8600 ?
    N2 C8 . 1.326(2) ?
    N2 C9 . 1.470(3) ?
    N2 C16 . 1.471(2) ?
    C1 C6 . 1.384(3) ?
    C1 C2 . 1.386(3) ?
    C1 C7 . 1.488(3) ?
    C6 C5 . 1.383(3) ?
    C6 H6 . 0.9300 ?
    C10 C15 . 1.374(3) ?
    C10 C11 . 1.382(3) ?
    C10 C9 . 1.508(3) ?
    C9 H9A . 0.9700 ?
    C9 H9B . 0.9700 ?
    C16 C17 . 1.507(3) ?
    C16 H16A . 0.9700 ?
    C16 H16B . 0.9700 ?
    C17 C22 . 1.372(3) ?
    C17 C18 . 1.378(3) ?
    C5 C4 . 1.375(3) ?
    C15 C14 . 1.382(4) ?
    C15 H15 . 0.9300 ?
    C4 C3 . 1.365(3) ?
    C4 H4 . 0.9300 ?
    C2 C3 . 1.373(3) ?
    C2 H2 . 0.9300 ?
    C3 H3 . 0.9300 ?
    C22 C21 . 1.375(4) ?
    C22 H22 . 0.9300 ?
    C11 C12 . 1.388(4) ?
    C11 H11 . 0.9300 ?
    C18 C19 . 1.377(4) ?
    C18 H18 . 0.9300 ?
    C14 C13 . 1.359(4) ?
    C14 H14 . 0.9300 ?
    C21 C20 . 1.356(5) ?
    C21 H21 . 0.9300 ?
    C19 C20 . 1.371(6) ?
    C19 H19 . 0.9300 ?
    C20 H20 . 0.9300 ?
    C12 C13 . 1.357(5) ?
    C12 H12 . 0.9300 ?
    C13 H13 . 0.9300 ?
loop_
    _geom_angle_atom_site_label_1
    _geom_angle_atom_site_label_2
    _geom_angle_atom_site_label_3
    _geom_angle_site_symmetry_1
    _geom_angle_site_symmetry_3
    _geom_angle
    _geom_angle_publ_flag
    C7 N1 C8 . . 122.70(17) ?
    C7 N1 H1 . . 118.6 ?
    C8 N1 H1 . . 118.6 ?
    C8 N2 C9 . . 123.98(17) ?
    C8 N2 C16 . . 120.06(17) ?
    C9 N2 C16 . . 115.01(16) ?
    N2 C8 N1 . . 117.33(17) ?
    N2 C8 S1 . . 124.47(15) ?
    N1 C8 S1 . . 118.19(14) ?
    C6 C1 C2 . . 119.73(19) ?
    C6 C1 C7 . . 122.07(18) ?
    C2 C1 C7 . . 118.2(2) ?
    O1 C7 N1 . . 122.69(19) ?
    O1 C7 C1 . . 122.22(18) ?
    N1 C7 C1 . . 115.04(18) ?
    C5 C6 C1 . . 119.1(2) ?
    C5 C6 H6 . . 120.4 ?
    C1 C6 H6 . . 120.4 ?
    C15 C10 C11 . . 118.3(2) ?
    C15 C10 C9 . . 121.0(2) ?
    C11 C10 C9 . . 120.7(2) ?
    N2 C9 C10 . . 109.86(16) ?
    N2 C9 H9A . . 109.7 ?
    C10 C9 H9A . . 109.7 ?
    N2 C9 H9B . . 109.7 ?
    C10 C9 H9B . . 109.7 ?
    H9A C9 H9B . . 108.2 ?
    N2 C16 C17 . . 112.77(16) ?
    N2 C16 H16A . . 109.0 ?
    C17 C16 H16A . . 109.0 ?
    N2 C16 H16B . . 109.0 ?
    C17 C16 H16B . . 109.0 ?
    H16A C16 H16B . . 107.8 ?
    C22 C17 C18 . . 118.9(2) ?
    C22 C17 C16 . . 121.5(2) ?
    C18 C17 C16 . . 119.5(2) ?
    C4 C5 C6 . . 121.1(2) ?
    C4 C5 Cl1 . . 119.47(18) ?
    C6 C5 Cl1 . . 119.44(18) ?
    C10 C15 C14 . . 120.6(2) ?
    C10 C15 H15 . . 119.7 ?
    C14 C15 H15 . . 119.7 ?
    C3 C4 C5 . . 119.2(2) ?
    C3 C4 H4 . . 120.4 ?
    C5 C4 H4 . . 120.4 ?
    C3 C2 C1 . . 119.8(2) ?
    C3 C2 H2 . . 120.1 ?
    C1 C2 H2 . . 120.1 ?
    C4 C3 C2 . . 121.1(2) ?
    C4 C3 H3 . . 119.5 ?
    C2 C3 H3 . . 119.5 ?
    C17 C22 C21 . . 120.4(3) ?
    C17 C22 H22 . . 119.8 ?
    C21 C22 H22 . . 119.8 ?
    C10 C11 C12 . . 120.7(3) ?
    C10 C11 H11 . . 119.7 ?
    C12 C11 H11 . . 119.7 ?
    C19 C18 C17 . . 120.4(3) ?
    C19 C18 H18 . . 119.8 ?
    C17 C18 H18 . . 119.8 ?
    C13 C14 C15 . . 120.4(3) ?
    C13 C14 H14 . . 119.8 ?
    C15 C14 H14 . . 119.8 ?
    C20 C21 C22 . . 120.5(3) ?
    C20 C21 H21 . . 119.7 ?
    C22 C21 H21 . . 119.7 ?
    C20 C19 C18 . . 119.9(3) ?
    C20 C19 H19 . . 120.0 ?
    C18 C19 H19 . . 120.0 ?
    C21 C20 C19 . . 119.9(3) ?
    C21 C20 H20 . . 120.1 ?
    C19 C20 H20 . . 120.1 ?
    C13 C12 C11 . . 119.9(3) ?
    C13 C12 H12 . . 120.1 ?
    C11 C12 H12 . . 120.1 ?
    C12 C13 C14 . . 120.2(3) ?
    C12 C13 H13 . . 119.9 ?
    C14 C13 H13 . . 119.9 ?
loop_
    _geom_torsion_atom_site_label_1
    _geom_torsion_atom_site_label_2
    _geom_torsion_atom_site_label_3
    _geom_torsion_atom_site_label_4
    _geom_torsion_site_symmetry_1
    _geom_torsion_site_symmetry_2
    _geom_torsion_site_symmetry_3
    _geom_torsion_site_symmetry_4
    _geom_torsion
    _geom_torsion_publ_flag
    C9 N2 C8 N1 . . . . 26.1(3) ?
    C16 N2 C8 N1 . . . . -165.58(17) ?
    C9 N2 C8 S1 . . . . -154.11(16) ?
    C16 N2 C8 S1 . . . . 14.2(3) ?
    C7 N1 C8 N2 . . . . 52.4(3) ?
    C7 N1 C8 S1 . . . . -127.36(18) ?
    C8 N1 C7 O1 . . . . -12.5(3) ?
    C8 N1 C7 C1 . . . . 164.86(17) ?
    C6 C1 C7 O1 . . . . -140.7(2) ?
    C2 C1 C7 O1 . . . . 37.3(3) ?
    C6 C1 C7 N1 . . . . 41.9(3) ?
    C2 C1 C7 N1 . . . . -140.1(2) ?
    C2 C1 C6 C5 . . . . -1.7(3) ?
    C7 C1 C6 C5 . . . . 176.25(19) ?
    C8 N2 C9 C10 . . . . 110.5(2) ?
    C16 N2 C9 C10 . . . . -58.3(2) ?
    C15 C10 C9 N2 . . . . 119.3(2) ?
    C11 C10 C9 N2 . . . . -58.6(3) ?
    C8 N2 C16 C17 . . . . 127.7(2) ?
    C9 N2 C16 C17 . . . . -63.0(2) ?
    N2 C16 C17 C22 . . . . -47.3(3) ?
    N2 C16 C17 C18 . . . . 137.3(2) ?
    C1 C6 C5 C4 . . . . 2.5(3) ?
    C1 C6 C5 Cl1 . . . . -178.21(16) ?
    C11 C10 C15 C14 . . . . 1.5(4) ?
    C9 C10 C15 C14 . . . . -176.4(2) ?
    C6 C5 C4 C3 . . . . -1.0(4) ?
    Cl1 C5 C4 C3 . . . . 179.7(2) ?
    C6 C1 C2 C3 . . . . -0.4(3) ?
    C7 C1 C2 C3 . . . . -178.5(2) ?
    C5 C4 C3 C2 . . . . -1.2(4) ?
    C1 C2 C3 C4 . . . . 1.9(4) ?
    C18 C17 C22 C21 . . . . 0.5(4) ?
    C16 C17 C22 C21 . . . . -174.9(2) ?
    C15 C10 C11 C12 . . . . -1.1(4) ?
    C9 C10 C11 C12 . . . . 176.8(2) ?
    C22 C17 C18 C19 . . . . -1.0(4) ?
    C16 C17 C18 C19 . . . . 174.5(2) ?
    C10 C15 C14 C13 . . . . 0.0(4) ?
    C17 C22 C21 C20 . . . . 0.5(4) ?
    C17 C18 C19 C20 . . . . 0.5(5) ?
    C22 C21 C20 C19 . . . . -1.1(5) ?
    C18 C19 C20 C21 . . . . 0.6(5) ?
    C10 C11 C12 C13 . . . . -0.7(4) ?
    C11 C12 C13 C14 . . . . 2.3(5) ?
    C15 C14 C13 C12 . . . . -1.9(5) ?
loop_
    _geom_hbond_atom_site_label_D
    _geom_hbond_atom_site_label_H
    _geom_hbond_atom_site_label_A
    _geom_hbond_site_symmetry_D
    _geom_hbond_site_symmetry_H
    _geom_hbond_site_symmetry_A
    _geom_hbond_distance_DH
    _geom_hbond_distance_HA
    _geom_hbond_distance_DA
    _geom_hbond_angle_DHA
    _geom_hbond_publ_flag
    C16 H16A S1 . . 1_555 0.97 2.51 3.029(3) 113 no
    N1 H1 S1 . . 2_766 0.86 2.74 3.410(2) 136 yes
    C15 H15 O1 . . 2_765 0.93 2.50 3.421(3) 170 yes
data_global
_journal_date_recd_electronic     2011-06-11
_journal_date_accepted     2011-06-14
_journal_name_full     'Acta Crystallographica, Section E'
_journal_year     2011
_journal_volume     67
_journal_issue      7
_journal_page_first     o1742
_journal_page_last     o1742
_journal_paper_category     QO
_journal_coeditor_code     GK2383
_publ_contact_author_name     'Mohammad B. Kassim'
_publ_contact_author_address
;
School of Chemical Sciences & Food Technology, Faculty of Science & Technology,
 Universiti Kebangsaan Malaysia, 43600 Selangor, Malaysia
;
_publ_contact_author_email     'mbkassim@ukm.my'
_publ_contact_author_fax     '+60389215412'
_publ_contact_author_phone     '+60389213980'
_publ_section_title
;
1,1-Dibenzyl-3-(3-chlorobenzoyl)thiourea
;
loop_
    _publ_author_name
    _publ_author_footnote
    _publ_author_address
    'Md Nasir, Mohd Faizal' .
;
Fuel Cell Institute, Universiti Kebangsaan Malaysia, 43600 Selangor, Malaysia
;
    'Hassan, Ibrahim N.' .
;
Fuel Cell Institute, Universiti Kebangsaan Malaysia, 43600 Selangor, Malaysia
;
    'Yamin, Bohari M.' .
;
School of Chemical Sciences & Food Technology, Faculty of Science & Technology,
Universiti Kebangsaan Malaysia, 43600 Selangor, Malaysia
;
    'Daud, W. R. W' .
;
Department of Chemical and Process Engineering,
Faculty of Engineering and Built Environment, Universiti Kebangsaan Malaysia,
43600 Selangor, Malaysia
and
Fuel Cell Institute, Universiti Kebangsaan Malaysia, 43600 Selangor, Malaysia
;
    'Kassim, Mohammad B.' .
;
School of Chemical Sciences & Food Technology, Faculty of Science & Technology,
Universiti Kebangsaan Malaysia, 43600 Selangor, Malaysia
and
Fuel Cell Institute, Universiti Kebangsaan Malaysia, 43600 Selangor, Malaysia
;
