# Supplementary material for: 1,1-Dibenzyl-3-(3-chloro­benzo­yl)thio­urea
Source: Acta Crystallogr Sect E Struct Rep Online. 2011 Jun 18;67(Pt 7):o1742. doi: 10.1107/S1600536811023191 (PMC3151829; doi:10.1107/S1600536811023191)
Supplement: Supplementary file 2 [file e-67-o1742-Isup2.hkl]

# 
# h,k,l, Fc-squared, Fo-squared, sigma(Fo-squared) and status flag 
# 
data_I
_shelx_title ' baru369m in P-1' 
_shelx_refln_list_code          4 
_shelx_F_calc_maximum      126.92 
_exptl_crystal_F_000       412.00 
_reflns_d_resolution_high  0.7450 
 
loop_ 
 _symmetry_equiv_pos_as_xyz 
 'x, y, z' 
 '-x, -y, -z' 
 
_cell_length_a     9.5029 
_cell_length_b     9.6498 
_cell_length_c    12.4868 
_cell_angle_alpha  72.422 
_cell_angle_beta   72.869 
_cell_angle_gamma  69.463 
 
_shelx_F_squared_multiplier     1.000 
 
loop_ 
 _refln_index_h 
 _refln_index_k 
 _refln_index_l 
 _refln_F_squared_calc 
 _refln_F_squared_meas 
 _refln_F_squared_sigma 
 _refln_observed_status 
   1   0   0     1791.79     1969.74     38.65 o 
   2   0   0      122.65      115.20      6.13 o 
   3   0   0     1257.93     1350.37     23.68 o 
   4   0   0      149.31      172.01      4.08 o 
   5   0   0       97.46      122.91      4.73 o 
   6   0   0       15.23       16.69      1.52 o 
   7   0   0       34.53       33.91      2.07 o 
   8   0   0       26.10       34.79      2.95 o 
   9   0   0       18.61       20.05      3.83 o 
  10   0   0        0.09        1.94      4.18 o 
  11   0   0        2.96        4.56      4.41 o 
 -11   1   0        0.28        3.71      5.39 o 
 -10   1   0       11.87       14.17      3.98 o 
  -9   1   0        7.84        4.55      4.26 o 
  -8   1   0        3.72        5.22      2.02 o 
  -7   1   0      230.58      226.47     12.66 o 
  -6   1   0      121.51      136.90      4.04 o 
  -5   1   0      434.76      433.77      8.95 o 
  -4   1   0     1388.82     1451.86     25.85 o 
  -3   1   0      511.07      475.40      9.07 o 
  -2   1   0      538.15      533.83      9.73 o 
  -1   1   0     1744.47     1921.00     32.89 o 
   0   1   0      357.68      393.56      6.99 o 
   1   1   0     2622.71     2696.40     57.89 o 
   2   1   0     7100.65     7101.99    139.19 o 
   3   1   0     1174.62     1274.40     22.35 o 
   4   1   0     3933.02     4182.94     71.62 o 
   5   1   0      152.59      128.88      3.47 o 
   6   1   0       10.04       10.89      1.81 o 
   7   1   0       30.06       32.67      2.90 o 
   8   1   0        0.00        0.83      1.81 o 
   9   1   0        0.00        0.67      2.66 o 
  10   1   0        3.71        0.27      3.08 o 
  11   1   0        1.66       -0.51      3.56 o 
 -10   2   0        2.50       -1.63      4.85 o 
  -9   2   0       55.15       70.01      5.83 o 
  -8   2   0       45.43       48.01      3.57 o 
  -7   2   0       56.86       56.86      5.42 o 
  -6   2   0      609.94      580.86     14.12 o 
  -5   2   0        2.65        3.07      1.48 o 
  -4   2   0       43.01       50.76      2.02 o 
  -3   2   0      105.96      118.50      3.05 o 
  -2   2   0      559.49      550.71     10.20 o 
  -1   2   0     3391.28     3670.15     62.55 o 
   0   2   0      886.30      993.67     17.38 o 
   1   2   0       10.99        5.47      0.81 o 
   2   2   0     3753.41     4072.04     69.28 o 
   3   2   0      500.72      557.51     10.29 o 
   4   2   0       93.70       91.81      2.46 o 
   5   2   0       54.99       43.16      1.73 o 
   6   2   0       41.73       45.11      2.63 o 
   7   2   0        0.01        0.00      1.51 o 
   8   2   0       36.76       30.41      2.76 o 
   9   2   0        3.94        4.59      2.15 o 
  10   2   0        0.78       -1.85      2.78 o 
  11   2   0        0.00        6.36      4.52 o 
  12   2   0        0.19       -2.45      4.37 o 
 -10   3   0        0.03       -0.24      3.88 o 
  -9   3   0        5.38        7.99      2.89 o 
  -8   3   0       30.63       38.23      3.47 o 
  -7   3   0      102.14      104.82      4.99 o 
  -6   3   0       18.38       17.64      2.48 o 
  -5   3   0      914.59      891.00     20.11 o 
  -4   3   0      436.18      424.56     13.86 o 
  -3   3   0        0.22        1.45      0.87 o 
  -2   3   0     1897.51     2117.84     36.83 o 
  -1   3   0       28.84       24.38      1.23 o 
   0   3   0      372.57      395.42      7.57 o 
   1   3   0      179.85      187.67      4.05 o 
   2   3   0       84.90       96.90      2.50 o 
   3   3   0       15.89       17.67      1.00 o 
   4   3   0      377.58      399.34      9.64 o 
   5   3   0      164.45      196.78      5.86 o 
   6   3   0        1.45        6.52      1.49 o 
   7   3   0       20.30       15.75      2.05 o 
   8   3   0       33.47       38.43      3.07 o 
   9   3   0        0.63        0.65      2.02 o 
  10   3   0        0.31        1.10      2.33 o 
  11   3   0        0.34        2.07      3.54 o 
  12   3   0        2.28        4.46      6.35 o 
  -9   4   0        0.10        1.44      3.17 o 
  -8   4   0       31.78       33.91      3.59 o 
  -7   4   0       94.83       98.46      5.01 o 
  -6   4   0        4.91        3.79      2.08 o 
  -5   4   0        7.78        6.08      1.92 o 
  -4   4   0      155.80      148.00      5.27 o 
  -3   4   0        0.11        1.03      1.04 o 
  -2   4   0      345.50      302.84      6.47 o 
  -1   4   0       32.27       58.64      2.09 o 
   0   4   0      299.16      319.72      6.59 o 
   1   4   0       30.39       27.95      2.08 o 
   2   4   0      206.97      204.76      4.62 o 
   3   4   0      369.90      434.37      8.63 o 
   4   4   0       33.05       30.50      1.48 o 
   5   4   0       95.02      104.89      4.93 o 
   6   4   0        0.54       -1.31      1.36 o 
   7   4   0      101.45       99.20      4.42 o 
   8   4   0        5.92        7.83      2.12 o 
   9   4   0        0.27       -0.78      2.11 o 
  10   4   0        0.41       -2.32      2.32 o 
  11   4   0        0.17       -0.45      2.88 o 
  12   4   0        0.55       -4.05      4.05 o 
  -9   5   0        0.10       -0.89      4.11 o 
  -8   5   0        1.60        3.43      3.03 o 
  -7   5   0        2.49        1.66      2.56 o 
  -6   5   0       64.06       65.45      4.17 o 
  -5   5   0      301.56      283.70      8.74 o 
  -4   5   0       20.56       20.12      2.30 o 
  -3   5   0        6.54        8.16      2.07 o 
  -2   5   0       43.02       45.76      2.06 o 
  -1   5   0      303.32      308.43      6.78 o 
   0   5   0      662.69      728.90     13.86 o 
   1   5   0      839.83      777.97     14.64 o 
   2   5   0       17.82       17.96      1.62 o 
   3   5   0      327.58      358.03      7.56 o 
   4   5   0        9.30       10.40      1.23 o 
   5   5   0        1.45        1.09      1.02 o 
   6   5   0      112.63      110.17      4.49 o 
   7   5   0       64.48       59.30      5.50 o 
   8   5   0       10.09       12.04      2.45 o 
   9   5   0        0.02        2.86      3.83 o 
  10   5   0        4.09        9.16      2.90 o 
  11   5   0        0.88       -2.85      2.85 o 
  12   5   0        0.01       -4.26      4.26 o 
  -8   6   0       11.57        7.65      4.65 o 
  -7   6   0        5.30       10.45      3.88 o 
  -6   6   0        3.18        4.06      2.55 o 
  -5   6   0        0.67        2.70      2.27 o 
  -4   6   0       30.57       26.33      2.73 o 
  -3   6   0      219.43      237.56      8.40 o 
  -2   6   0      161.38      154.45      4.38 o 
  -1   6   0        0.33        1.53      1.19 o 
   0   6   0        2.09        2.57      1.23 o 
   1   6   0       48.64       43.17      2.09 o 
   2   6   0      294.67      332.68      7.37 o 
   3   6   0       24.87       24.71      1.70 o 
   4   6   0       13.05       13.96      1.47 o 
   5   6   0       52.93       53.46      3.21 o 
   6   6   0       26.67       27.69      2.73 o 
   7   6   0       60.63       50.31      3.43 o 
   8   6   0       14.80       16.63      2.79 o 
   9   6   0        0.47        2.67      2.41 o 
  10   6   0        1.91       -0.83      2.76 o 
  11   6   0        0.00        5.02      3.18 o 
  -7   7   0        0.00       -0.89      4.20 o 
  -6   7   0        7.59        7.10      3.80 o 
  -5   7   0      102.76      105.32      7.01 o 
  -4   7   0        1.22        4.42      2.97 o 
  -3   7   0      102.05       84.54      5.64 o 
  -2   7   0        0.01       -0.16      1.82 o 
  -1   7   0       42.80       40.54      2.34 o 
   0   7   0      112.61      103.90      3.58 o 
   1   7   0      128.89      137.09      4.25 o 
   2   7   0        0.92        2.34      1.43 o 
   3   7   0       68.93       64.06      2.83 o 
   4   7   0       49.70       51.84      2.61 o 
   5   7   0        7.12        7.48      2.11 o 
   6   7   0       19.40       15.02      2.59 o 
   7   7   0       13.72       18.06      2.92 o 
   8   7   0        6.18        6.93      2.61 o 
   9   7   0        0.31        5.41      2.63 o 
  10   7   0        0.03        2.50      2.95 o 
  11   7   0        3.41        5.49      5.98 o 
  -6   8   0        1.12        6.27      4.35 o 
  -5   8   0        6.98        4.64      3.77 o 
  -4   8   0       22.23       28.62      4.41 o 
  -3   8   0       72.04       76.67      5.87 o 
  -2   8   0        0.55        2.44      2.70 o 
  -1   8   0      147.69      150.50      7.01 o 
   0   8   0       91.70       96.65      3.73 o 
   1   8   0       33.89       30.47      2.29 o 
   2   8   0      237.70      233.31      9.20 o 
   3   8   0      205.55      202.19     10.37 o 
   4   8   0       39.13       45.80      3.98 o 
   5   8   0       15.85       17.05      2.64 o 
   6   8   0       19.81       23.09      3.64 o 
   7   8   0        0.21       -1.93      2.48 o 
   8   8   0        7.02        5.51      2.93 o 
   9   8   0        0.01       -0.96      3.00 o 
  10   8   0        1.36        1.64      6.85 o 
  11   8   0        1.15       -0.58      6.87 o 
  -5   9   0        0.65        1.24      5.84 o 
  -4   9   0        0.13       -3.70      3.70 o 
  -3   9   0        1.47        2.83      3.57 o 
  -2   9   0        1.41        6.84      3.43 o 
  -1   9   0       40.65       41.89      6.71 o 
   0   9   0       12.01       16.66      3.41 o 
   1   9   0        4.84        6.78      2.22 o 
   2   9   0        1.69       -0.01      1.77 o 
   3   9   0       53.84       59.26      4.54 o 
   4   9   0       35.56       38.12      4.47 o 
   5   9   0       88.56       88.74      6.42 o 
   6   9   0        8.05       10.04      3.01 o 
   7   9   0        5.02        2.76      2.98 o 
   8   9   0       10.18        8.79      3.45 o 
   9   9   0        2.72        2.41      4.07 o 
  10   9   0        0.70       -0.60      4.19 o 
  -4  10   0       16.63       19.60      7.39 o 
  -3  10   0       14.13       16.98      4.87 o 
  -2  10   0        0.44       -0.31      3.77 o 
  -1  10   0       12.58       28.84      5.62 o 
   0  10   0        0.69        1.01      3.21 o 
   1  10   0        1.25       -1.89      2.99 o 
   2  10   0        6.09        6.99      2.56 o 
   3  10   0        2.35        1.36      2.27 o 
   4  10   0       13.31       11.33      2.95 o 
   5  10   0       18.35       22.54      3.60 o 
   6  10   0       24.35       28.79      3.68 o 
   7  10   0        0.11        0.70      3.06 o 
   8  10   0        2.14       -0.13      4.01 o 
   9  10   0        0.63        1.17      4.60 o 
  -2  11   0        9.98       12.98      5.03 o 
  -1  11   0       14.59       13.38      4.49 o 
   0  11   0        0.02        2.99      3.72 o 
   1  11   0       21.29       28.92      4.63 o 
   2  11   0       15.75       17.74      8.55 o 
   3  11   0        0.08        0.62      3.74 o 
   4  11   0        1.00        2.43      3.81 o 
   5  11   0        0.96       -1.33      3.86 o 
   6  11   0        6.09        6.61      5.18 o 
   7  11   0       14.27       16.33      7.90 o 
   8  11   0        2.10       -0.90      6.89 o 
   1  12   0        0.04        3.50      4.34 o 
   2  12   0        0.41        6.70      4.47 o 
   3  12   0        0.29        2.35      7.50 o 
   4  12   0        4.85        1.62      4.12 o 
   5  12   0        0.04        1.51      5.42 o 
  -4 -12   1       14.26       10.29      8.76 o 
  -3 -12   1       15.37        6.72      7.92 o 
  -7 -11   1        3.18       -4.08      4.25 o 
  -6 -11   1        1.55       -1.78      8.13 o 
  -5 -11   1        0.15       -2.67      3.72 o 
  -4 -11   1        4.99        3.75      4.17 o 
  -3 -11   1        0.08        1.29      3.68 o 
  -2 -11   1        9.69        1.60      4.48 o 
  -1 -11   1        0.41       -0.26      3.50 o 
   0 -11   1        7.98        3.55      3.95 o 
   1 -11   1       19.85       20.04      5.11 o 
  -9 -10   1        2.64        9.68      6.94 o 
  -8 -10   1        0.66        3.00      3.65 o 
  -7 -10   1        3.07        6.26      3.57 o 
  -6 -10   1        7.63        9.50      3.18 o 
  -5 -10   1       22.99       29.35      4.54 o 
  -4 -10   1        7.78        3.16      3.62 o 
  -3 -10   1       14.67       16.21      6.74 o 
  -2 -10   1       22.36       23.01      3.20 o 
  -1 -10   1        2.30        0.36      3.24 o 
   0 -10   1        3.17       -2.70      3.61 o 
   1 -10   1        5.07        7.69      4.15 o 
   2 -10   1        0.22        2.29      3.93 o 
   3 -10   1       12.87       20.55      4.96 o 
  -9  -9   1        0.07        3.80      3.60 o 
  -8  -9   1       10.90       10.08      3.62 o 
  -7  -9   1       25.04       35.77      5.01 o 
  -6  -9   1       12.75       18.12      3.35 o 
  -5  -9   1        0.60        0.05      2.46 o 
  -4  -9   1        7.39        9.59      3.04 o 
  -3  -9   1        4.86        7.40      2.43 o 
  -2  -9   1        7.05        3.79      2.24 o 
  -1  -9   1       15.35       18.33      2.76 o 
   0  -9   1        3.34        2.55      4.57 o 
   1  -9   1       18.45       15.49      3.72 o 
   2  -9   1        8.23        6.34      3.64 o 
   3  -9   1        1.38        1.66      4.33 o 
   4  -9   1        6.96       12.94      4.58 o 
   5  -9   1        9.54        6.47      4.66 o 
 -10  -8   1        2.36        4.74      4.86 o 
  -9  -8   1        0.54       -0.65      3.02 o 
  -8  -8   1       45.43       49.99      4.39 o 
  -7  -8   1        0.17        4.15      2.66 o 
  -6  -8   1        0.25        2.21      2.46 o 
  -5  -8   1        7.38        3.23      2.32 o 
  -4  -8   1       33.44       45.66      3.35 o 
  -3  -8   1        6.75        8.66      1.74 o 
  -2  -8   1       14.55       18.84      2.34 o 
  -1  -8   1        0.00       -1.20      1.81 o 
   0  -8   1        0.51        1.10      1.95 o 
   1  -8   1       16.45       15.40      4.08 o 
   2  -8   1       13.34       20.09      3.60 o 
   3  -8   1       44.19       50.00      5.16 o 
   4  -8   1       33.28       26.77      4.56 o 
   5  -8   1       14.16       11.17      4.32 o 
   6  -8   1        4.18        7.06      4.44 o 
 -11  -7   1        1.04       -4.85      4.97 o 
 -10  -7   1        0.62       -0.24      6.56 o 
  -9  -7   1       12.50        8.69      3.13 o 
  -8  -7   1        5.64       10.21      3.40 o 
  -7  -7   1        5.20        6.08      2.62 o 
  -6  -7   1        1.53        2.07      2.29 o 
  -5  -7   1       25.46       24.36      2.72 o 
  -4  -7   1       72.27       81.90      3.19 o 
  -3  -7   1       14.07       12.36      1.64 o 
  -2  -7   1       54.70       45.61      5.33 o 
  -1  -7   1      289.90      300.32      7.21 o 
   0  -7   1      336.26      329.17      9.51 o 
   1  -7   1       27.72       23.98      2.02 o 
   2  -7   1       12.26        8.25      3.73 o 
   3  -7   1        1.26        2.25      2.92 o 
   4  -7   1        0.59        0.91      3.09 o 
   5  -7   1       46.68       37.30      4.91 o 
   6  -7   1        1.31        4.01      3.85 o 
   7  -7   1        5.55       14.82      4.59 o 
 -11  -6   1        2.14       -0.55      3.26 o 
 -10  -6   1        0.05        2.92      2.85 o 
  -9  -6   1        3.10        0.44      3.56 o 
  -8  -6   1        0.53       -1.90      2.54 o 
  -7  -6   1        1.18        0.65      2.15 o 
  -6  -6   1        1.88        0.25      2.08 o 
  -5  -6   1       11.89       12.50      2.17 o 
  -4  -6   1       97.55       93.27      3.16 o 
  -3  -6   1       30.20       30.02      1.97 o 
  -2  -6   1        2.80        1.14      1.10 o 
  -1  -6   1      104.74       93.37      3.15 o 
   0  -6   1       16.23       17.34      1.58 o 
   1  -6   1      260.69      273.59      6.52 o 
   2  -6   1      628.83      571.42     24.20 o 
   3  -6   1       12.40       11.27      3.05 o 
   4  -6   1      149.52      155.76      7.87 o 
   5  -6   1       18.94       21.55      3.79 o 
   6  -6   1        3.90        8.72      3.56 o 
   7  -6   1        0.71        2.74      3.85 o 
   8  -6   1        0.84        1.03      4.02 o 
 -11  -5   1        0.64       -2.04      3.00 o 
 -10  -5   1       10.98       12.97      3.05 o 
  -9  -5   1       27.50       24.34      3.17 o 
  -8  -5   1       51.58       37.09      3.30 o 
  -7  -5   1        5.75        0.21      2.67 o 
  -6  -5   1       18.77       17.59      2.23 o 
  -5  -5   1       11.28       10.01      1.75 o 
  -4  -5   1       44.69       32.14      1.69 o 
  -3  -5   1      135.60      136.24      3.76 o 
  -2  -5   1      185.19      167.07      4.27 o 
  -1  -5   1      922.61      971.39     17.96 o 
   0  -5   1      184.36      195.79      4.78 o 
   1  -5   1       19.41       25.25      1.64 o 
   2  -5   1       46.56       57.18      3.82 o 
   3  -5   1       79.15       78.62      2.93 o 
   4  -5   1       86.00       85.49      4.17 o 
   5  -5   1        6.82        7.01      2.26 o 
   6  -5   1       28.70       25.35      3.06 o 
   7  -5   1       71.95       93.07      9.61 o 
   8  -5   1        8.30       11.66      3.99 o 
   9  -5   1        9.40        4.20      4.49 o 
 -11  -4   1        0.10       -0.41      2.92 o 
 -10  -4   1        0.59        1.07      2.50 o 
  -9  -4   1        0.02        1.64      2.23 o 
  -8  -4   1        6.42        9.21      2.36 o 
  -7  -4   1      407.83      362.90     23.54 o 
  -6  -4   1        0.78        1.47      1.53 o 
  -5  -4   1      129.67      134.19      4.79 o 
  -4  -4   1       80.51       75.66      3.68 o 
  -3  -4   1       19.28       29.22      1.95 o 
  -2  -4   1       51.87       54.15      1.98 o 
  -1  -4   1      167.41      159.73      3.87 o 
   0  -4   1        2.72        5.80      0.94 o 
   1  -4   1      763.21      758.73     14.19 o 
   2  -4   1      619.31      662.33     12.71 o 
   3  -4   1        0.73        3.57      1.12 o 
   4  -4   1      122.09      122.59      4.37 o 
   5  -4   1       44.76       43.46      3.13 o 
   6  -4   1       65.48       60.03      5.32 o 
   7  -4   1        0.45        2.17      2.33 o 
   8  -4   1        7.52       10.20      2.94 o 
   9  -4   1        8.07       17.16      4.18 o 
 -11  -3   1        1.70        1.60      3.69 o 
 -10  -3   1        0.96       -1.99      2.41 o 
  -9  -3   1        4.01        2.20      2.19 o 
  -8  -3   1        3.08        2.68      2.00 o 
  -7  -3   1       47.46       38.27      2.90 o 
  -6  -3   1       83.09       80.60      3.65 o 
  -5  -3   1      194.55      203.20      6.15 o 
  -4  -3   1      747.95      845.05     18.69 o 
  -3  -3   1      582.56      590.88     11.04 o 
  -2  -3   1      692.26      685.29     12.62 o 
  -1  -3   1      298.36      333.91      7.79 o 
   0  -3   1       46.74       44.37      1.59 o 
   1  -3   1      498.14      518.42      9.82 o 
   2  -3   1       21.56       18.15      1.27 o 
   3  -3   1        2.25        0.74      0.91 o 
   4  -3   1      927.21      944.35     20.42 o 
   5  -3   1       91.92       89.39      6.80 o 
   6  -3   1       13.38       13.09      3.18 o 
   7  -3   1      189.83      194.78      6.96 o 
   8  -3   1       26.11       25.22      3.13 o 
   9  -3   1        0.37        1.86      2.64 o 
  10  -3   1        4.85        4.04      3.69 o 
 -11  -2   1        3.27       -3.53      3.53 o 
 -10  -2   1        0.23        6.26      5.50 o 
  -9  -2   1        3.01        2.68      2.15 o 
  -8  -2   1       22.98       17.49      2.44 o 
  -7  -2   1        0.82        2.70      2.35 o 
  -6  -2   1      244.97      269.79      7.70 o 
  -5  -2   1      323.30      294.40      7.88 o 
  -4  -2   1      312.05      305.76      7.78 o 
  -3  -2   1        0.03        0.87      1.01 o 
  -2  -2   1        2.38        1.67      0.49 o 
  -1  -2   1      546.80      581.02     10.52 o 
   0  -2   1     5944.34     6137.15    117.50 o 
   1  -2   1      263.32      266.65      5.29 o 
   2  -2   1     1330.80     1397.69     24.53 o 
   3  -2   1      386.06      382.76      8.90 o 
   4  -2   1      303.18      315.05      6.79 o 
   5  -2   1       24.48       24.32      1.71 o 
   6  -2   1      329.91      304.53      7.17 o 
   7  -2   1      267.23      250.62      7.88 o 
   8  -2   1        1.02        1.21      2.18 o 
   9  -2   1       10.62       12.35      2.75 o 
  10  -2   1        0.20        2.16      3.33 o 
  11  -2   1       10.71       20.03      7.58 o 
 -11  -1   1        0.09        3.81      4.08 o 
 -10  -1   1        1.03        5.23      3.28 o 
  -9  -1   1       71.08       64.08      5.29 o 
  -8  -1   1        1.99       -0.50      1.88 o 
  -7  -1   1        0.39       -0.71      1.49 o 
  -6  -1   1       38.98       41.28      2.33 o 
  -5  -1   1       82.54      100.39      3.39 o 
  -4  -1   1     1093.27     1239.36     22.11 o 
  -3  -1   1     3123.48     3334.64     57.11 o 
  -2  -1   1     1681.79     1797.13     36.38 o 
  -1  -1   1     1910.34     1973.46     33.79 o 
   0  -1   1      652.75      694.60     14.16 o 
   1  -1   1     1639.93     1710.45     29.40 o 
   2  -1   1       14.91       12.82      1.27 o 
   3  -1   1      717.97      724.43     13.30 o 
   4  -1   1        4.40        3.05      0.98 o 
   5  -1   1       78.97       73.21      2.62 o 
   6  -1   1       26.78       26.88      1.87 o 
   7  -1   1        6.32        6.19      1.59 o 
   8  -1   1      145.55      131.48      6.68 o 
   9  -1   1       11.79       10.77      2.57 o 
  10  -1   1        3.00        2.71      3.43 o 
  11  -1   1        1.33        7.41      4.12 o 
 -11   0   1        0.64        4.04      4.77 o 
 -10   0   1        0.51        1.06      3.37 o 
  -9   0   1        0.10        2.92      2.81 o 
  -8   0   1       12.67       14.20      3.08 o 
  -7   0   1       71.73       78.96      3.11 o 
  -6   0   1      258.04      248.06      5.96 o 
  -5   0   1      228.94      258.04      5.88 o 
  -4   0   1      822.13      912.59     16.70 o 
  -3   0   1      121.76      130.15      3.13 o 
  -2   0   1      543.86      552.05     10.03 o 
  -1   0   1      181.60      188.66      5.02 o 
   1   0   1      127.92      118.79      2.85 o 
   2   0   1     2043.45     2140.35     42.27 o 
   3   0   1      194.54      203.84      5.09 o 
   4   0   1       46.29       42.04      3.82 o 
   5   0   1      129.64      105.37      3.34 o 
   6   0   1       89.59       86.12      3.00 o 
   7   0   1        5.55        5.17      1.39 o 
   8   0   1      110.81      109.44      3.98 o 
   9   0   1       41.74       36.77      4.18 o 
  10   0   1       18.72       23.19      3.91 o 
  11   0   1        1.40       -0.93      3.87 o 
 -11   1   1        0.00       -3.92      3.92 o 
 -10   1   1        0.01       -2.35      3.42 o 
  -9   1   1       11.86        8.06      3.27 o 
  -8   1   1        4.13        5.09      2.71 o 
  -7   1   1        3.90        4.29      1.81 o 
  -6   1   1        7.63        6.33      1.33 o 
  -5   1   1       34.88       37.17      1.86 o 
  -4   1   1     1207.80     1329.31     23.85 o 
  -3   1   1      160.53      149.36      3.50 o 
  -2   1   1      173.14      178.87      3.73 o 
  -1   1   1     5511.66     5842.71    113.87 o 
   0   1   1       78.12       64.21      1.63 o 
   1   1   1       11.67        4.20      0.81 o 
   2   1   1     1116.33     1286.77     22.28 o 
   3   1   1     1677.87     1803.74     31.25 o 
   4   1   1       54.59       51.06      1.83 o 
   5   1   1      151.64      119.85      3.32 o 
   6   1   1       12.77       10.98      1.29 o 
   7   1   1        4.02        1.96      1.27 o 
   8   1   1        0.23       -0.10      1.70 o 
   9   1   1       41.28       40.55      3.23 o 
  10   1   1        8.46        7.02      3.30 o 
  11   1   1       14.39       16.41      4.27 o 
  12   1   1        0.57       -0.84      4.02 o 
 -10   2   1        0.18       -3.59      4.12 o 
  -9   2   1        4.87        6.64      3.40 o 
  -8   2   1        2.24        3.79      2.26 o 
  -7   2   1        0.34       -1.66      1.66 o 
  -6   2   1       31.10       23.59      2.41 o 
  -5   2   1       98.41       89.51      2.94 o 
  -4   2   1       19.71       21.80      1.34 o 
  -3   2   1      634.79      666.03     12.39 o 
  -2   2   1        8.97       13.56      1.24 o 
  -1   2   1     4649.34     4838.06     94.69 o 
   0   2   1     3433.74     3732.60     63.49 o 
   1   2   1       52.75       60.34      1.57 o 
   2   2   1     7164.25     7474.49    126.51 o 
   3   2   1       69.21       86.88      2.86 o 
   4   2   1       10.28       10.86      0.94 o 
   5   2   1      170.84      187.19      4.45 o 
   6   2   1      138.08      142.59      3.88 o 
   7   2   1       68.42       63.64      2.62 o 
   8   2   1      118.71      117.48      4.85 o 
   9   2   1        9.21        4.23      2.21 o 
  10   2   1       23.67       21.55      7.47 o 
  11   2   1        3.38        2.46      3.45 o 
  12   2   1        4.04        9.38      4.77 o 
 -10   3   1       14.15       19.97      4.94 o 
  -9   3   1        5.87        9.61      3.86 o 
  -8   3   1        7.56       14.55      2.86 o 
  -7   3   1        0.15        0.06      2.18 o 
  -6   3   1      399.91      382.17     16.87 o 
  -5   3   1      173.73      166.94      6.19 o 
  -4   3   1       11.15        7.87      1.46 o 
  -3   3   1      136.61      129.38      4.26 o 
  -2   3   1      744.14      762.72     16.44 o 
  -1   3   1      221.50      237.60      4.95 o 
   0   3   1        0.05        3.19      1.30 o 
   1   3   1    15351.49    14207.92    347.14 o 
   2   3   1      658.92      584.55     32.16 o 
   3   3   1      332.06      348.90      8.20 o 
   4   3   1      135.25      138.30      3.40 o 
   5   3   1      381.51      418.81      8.43 o 
   6   3   1      408.96      409.90      8.52 o 
   7   3   1       41.81       41.39      2.73 o 
   8   3   1        6.09        4.76      1.77 o 
   9   3   1        2.44        3.26      2.05 o 
  10   3   1       30.88       28.06      3.25 o 
  11   3   1        2.08        1.05      3.02 o 
  12   3   1        7.98        9.87      7.28 o 
  -9   4   1        6.88        7.79      4.15 o 
  -8   4   1       31.08       28.47      3.55 o 
  -7   4   1       11.57       13.55      2.71 o 
  -6   4   1        3.96        0.91      2.04 o 
  -5   4   1      335.00      320.15      9.27 o 
  -4   4   1      234.09      241.27      7.13 o 
  -3   4   1       52.11       42.32      2.64 o 
  -2   4   1      656.54      612.27     11.66 o 
  -1   4   1        3.45        9.17      1.00 o 
   0   4   1       11.03       10.27      1.04 o 
   1   4   1     3217.31     3459.90     59.42 o 
   2   4   1       31.54       29.45      2.13 o 
   3   4   1        5.97        4.14      0.94 o 
   4   4   1        0.56        0.28      0.78 o 
   5   4   1      222.56      230.81      5.24 o 
   6   4   1        2.20        1.08      2.00 o 
   7   4   1        4.40        8.80      1.80 o 
   8   4   1       11.19        8.47      2.12 o 
   9   4   1        1.72        1.73      3.51 o 
  10   4   1        6.60        6.24      3.79 o 
  11   4   1        0.66        5.65      2.89 o 
  12   4   1        0.49        6.94      4.38 o 
  -9   5   1        5.47        7.48      3.85 o 
  -8   5   1        4.03        1.24      2.86 o 
  -7   5   1        0.66        3.78      2.57 o 
  -6   5   1       75.57       82.85      7.78 o 
  -5   5   1       68.07       63.05      5.94 o 
  -4   5   1      253.89      258.42      7.82 o 
  -3   5   1       68.88       65.96      3.38 o 
  -2   5   1        7.63        9.19      1.18 o 
  -1   5   1      131.43      120.83      3.41 o 
   0   5   1      225.14      208.44      4.92 o 
   1   5   1      134.37      141.34      4.43 o 
   2   5   1      229.22      236.86      5.40 o 
   3   5   1     1080.57     1168.98     24.32 o 
   4   5   1      233.00      253.58      8.71 o 
   5   5   1       59.36       54.27      2.18 o 
   6   5   1        0.01        2.64      1.44 o 
   7   5   1       33.07       34.47      2.76 o 
   8   5   1       44.14       49.14      3.42 o 
   9   5   1       15.19       18.78      2.66 o 
  10   5   1        3.99        1.47      2.46 o 
  11   5   1        1.46        6.93      2.97 o 
  12   5   1        1.16       -0.45      4.39 o 
  -8   6   1       44.39       62.97      6.63 o 
  -7   6   1        0.01        1.48      2.93 o 
  -6   6   1       19.17       17.22      3.07 o 
  -5   6   1       32.52       29.78      3.13 o 
  -4   6   1       48.22       41.03      3.16 o 
  -3   6   1       78.87       65.28      3.52 o 
  -2   6   1      140.89      128.25      4.86 o 
  -1   6   1        6.78        7.85      1.30 o 
   0   6   1      230.24      204.22      5.12 o 
   1   6   1       44.42       50.94      2.27 o 
   2   6   1       38.64       43.05      2.32 o 
   3   6   1      113.25      124.51      3.68 o 
   4   6   1       31.13       30.77      4.32 o 
   5   6   1        1.44        1.01      1.23 o 
   6   6   1      200.46      196.63     31.06 o 
   7   6   1        0.00        0.93      1.74 o 
   8   6   1        2.70        2.85      2.09 o 
   9   6   1       15.03       18.34      2.85 o 
  10   6   1        2.10        4.05      2.83 o 
  11   6   1        0.67        0.63      3.93 o 
  12   6   1        0.29        3.21      6.24 o 
  -7   7   1       55.41       77.59      9.63 o 
  -6   7   1       37.69       42.59      6.54 o 
  -5   7   1        1.30        3.25      2.49 o 
  -4   7   1      128.08      129.21      5.63 o 
  -3   7   1      276.47      275.19      8.50 o 
  -2   7   1        1.84        0.44      1.78 o 
  -1   7   1        8.18        6.02      1.89 o 
   0   7   1      142.84      134.77      4.13 o 
   1   7   1      281.58      291.61      6.94 o 
   2   7   1        1.69        1.89      1.34 o 
   3   7   1       50.71       45.28      2.81 o 
   4   7   1       27.85       33.01      2.44 o 
   5   7   1        0.56        3.05      1.91 o 
   6   7   1       12.47       11.70      4.38 o 
   7   7   1       52.39       48.59     11.47 o 
   8   7   1       13.87       12.47      2.79 o 
   9   7   1        7.39        9.65      2.95 o 
  10   7   1        1.97       -1.96      3.54 o 
  11   7   1        2.07       -3.66      3.66 o 
  -6   8   1       31.70       32.21      5.58 o 
  -5   8   1        8.22        8.93      3.92 o 
  -4   8   1       15.47       20.94      4.08 o 
  -3   8   1       36.85       38.74      6.92 o 
  -2   8   1       32.65       33.95      3.26 o 
  -1   8   1      104.25      109.93      4.90 o 
   0   8   1       26.28       30.43      2.81 o 
   1   8   1      106.09      108.72      4.08 o 
   2   8   1      186.39      171.54      5.11 o 
   3   8   1       42.90       38.73      5.23 o 
   4   8   1        4.31        2.74      1.58 o 
   5   8   1       55.04       54.70      3.56 o 
   6   8   1       30.94       30.63      4.62 o 
   7   8   1        1.41       -2.11      2.36 o 
   8   8   1       21.87       16.46      3.11 o 
   9   8   1        0.97       -3.03      3.32 o 
  10   8   1        0.14       -3.38      3.83 o 
  11   8   1        0.07        1.29      8.07 o 
  -5   9   1        3.46        6.18      4.47 o 
  -4   9   1       17.89       22.72      4.65 o 
  -3   9   1        5.68        7.55      7.37 o 
  -2   9   1       57.63       58.20     13.23 o 
  -1   9   1        5.70        1.80      3.01 o 
   0   9   1        1.78        2.11      4.10 o 
   1   9   1      166.45      174.33      5.45 o 
   2   9   1       97.62       95.26      3.91 o 
   3   9   1        3.82        2.98      1.77 o 
   4   9   1        5.29        6.07      1.92 o 
   5   9   1        1.24        4.90      2.45 o 
   6   9   1       37.99       35.26      3.44 o 
   7   9   1        9.60       11.20      3.09 o 
   8   9   1        0.04       -0.53      3.59 o 
   9   9   1        0.02        3.09      7.30 o 
  10   9   1        0.02       -2.64      4.21 o 
  -4  10   1       29.96       28.29      6.38 o 
  -3  10   1        0.81       -4.68      5.52 o 
  -2  10   1       39.81       37.98      5.06 o 
  -1  10   1       58.69       49.77      5.32 o 
   0  10   1       11.71        8.53      3.48 o 
   1  10   1        3.85        3.55      2.91 o 
   2  10   1       77.25       69.33      3.69 o 
   3  10   1        2.90        3.60      2.06 o 
   4  10   1       47.06       44.56      4.94 o 
   5  10   1       19.03       22.70      3.24 o 
   6  10   1        1.74        4.87      3.87 o 
   7  10   1        2.90        5.41      3.47 o 
   8  10   1        0.23        4.16      3.85 o 
   9  10   1        1.52        1.39      4.28 o 
  -2  11   1        1.18        0.51      4.21 o 
  -1  11   1        1.44        2.00      6.24 o 
   0  11   1       38.51       47.80      5.61 o 
   1  11   1       54.41       59.97      5.79 o 
   2  11   1        1.09        5.24      4.14 o 
   3  11   1        6.66        6.71      2.73 o 
   4  11   1        1.07       -1.36      3.50 o 
   5  11   1        2.26        1.15      2.94 o 
   6  11   1        0.46        0.05      5.58 o 
   7  11   1        2.34        4.73      4.34 o 
   8  11   1        0.13        2.21      4.12 o 
   1  12   1        3.14       -1.45      6.74 o 
   2  12   1        0.24        7.92      4.44 o 
   3  12   1        1.41       -3.30      7.34 o 
   5  12   1        0.00       -3.93      4.65 o 
   6  12   1        0.01        6.17      5.61 o 
  -6 -11   2        4.55       16.99      4.88 o 
  -5 -11   2        2.65        2.30      4.17 o 
  -4 -11   2        1.71        3.83      4.17 o 
  -3 -11   2        2.48        3.40      4.30 o 
  -2 -11   2        0.64        7.42      7.84 o 
  -1 -11   2        1.15        2.89      3.79 o 
   0 -11   2        2.91        5.73      4.22 o 
   1 -11   2        1.32        3.87      4.74 o 
  -8 -10   2        3.02        3.09      4.76 o 
  -7 -10   2        3.12        2.29      4.10 o 
  -6 -10   2        6.44        6.32      4.07 o 
  -5 -10   2        3.44        4.61      3.83 o 
  -4 -10   2        2.18       -1.41      4.96 o 
  -3 -10   2       10.65       17.94      3.94 o 
  -2 -10   2       10.93       13.19      2.98 o 
  -1 -10   2        0.36        1.83      2.61 o 
   0 -10   2        1.44        1.09      3.52 o 
   1 -10   2        0.00       -3.71      3.71 o 
   2 -10   2        0.31       -3.92      3.92 o 
   3 -10   2       21.73       27.69      5.62 o 
  -9  -9   2        0.29        3.05      3.82 o 
  -8  -9   2        0.05        3.07      5.88 o 
  -7  -9   2        0.11       -1.25      2.89 o 
  -6  -9   2        0.54        3.03      2.82 o 
  -5  -9   2       11.07        5.02      3.40 o 
  -4  -9   2        1.74        5.72      6.64 o 
  -3  -9   2       18.79       22.30      4.10 o 
  -2  -9   2       66.13       69.49      4.24 o 
  -1  -9   2       15.24       13.70      2.74 o 
   0  -9   2       93.19       95.76      5.09 o 
   1  -9   2       23.13       20.84      3.95 o 
   2  -9   2       13.71       19.94      4.61 o 
   3  -9   2        2.19       -1.11      7.16 o 
   4  -9   2       13.83       12.11      4.63 o 
   5  -9   2       10.36       15.27      5.71 o 
 -10  -8   2        3.12        0.76      3.85 o 
  -9  -8   2        1.26        3.19      3.62 o 
  -8  -8   2       21.73       28.76      5.00 o 
  -7  -8   2       13.41       17.77      6.77 o 
  -6  -8   2        4.32        5.36      2.73 o 
  -5  -8   2       15.29       12.94      4.82 o 
  -4  -8   2        0.54       -1.14      2.33 o 
  -3  -8   2       20.58       21.04      2.15 o 
  -2  -8   2        3.48        1.51      1.84 o 
  -1  -8   2       13.42       12.08      2.32 o 
   0  -8   2       38.71       30.76      2.99 o 
   1  -8   2       15.96       13.34      2.54 o 
   2  -8   2      116.93      127.85      7.54 o 
   3  -8   2       40.27       47.32      5.13 o 
   4  -8   2        2.07       -0.10      3.46 o 
   5  -8   2       36.78       38.33      5.45 o 
   6  -8   2        1.57        4.01      4.46 o 
 -10  -7   2        0.30        2.77      4.45 o 
  -9  -7   2        0.00        1.40      3.76 o 
  -8  -7   2        2.62        4.01      2.84 o 
  -7  -7   2        0.19        0.01      2.49 o 
  -6  -7   2        7.18        3.99      2.35 o 
  -5  -7   2        1.12        2.18      2.11 o 
  -4  -7   2       34.47       30.97      2.90 o 
  -3  -7   2      226.46      219.36      5.83 o 
  -2  -7   2        0.00        1.20      1.27 o 
  -1  -7   2      130.89      130.97      4.16 o 
   0  -7   2      290.18      290.99      8.55 o 
   1  -7   2      193.59      182.40      6.42 o 
   2  -7   2       64.61       52.70      4.72 o 
   3  -7   2       39.32       28.30      4.02 o 
   4  -7   2        0.63        3.14      3.10 o 
   5  -7   2       24.72       24.20      4.46 o 
   6  -7   2       16.40       13.10      4.20 o 
   7  -7   2       10.24       13.63      4.41 o 
 -11  -6   2        6.63        7.11      4.11 o 
 -10  -6   2        7.19        7.65      3.13 o 
  -9  -6   2        0.56        1.16      3.57 o 
  -8  -6   2       14.39       12.99      2.73 o 
  -7  -6   2       73.54       75.13      4.42 o 
  -6  -6   2       20.25       28.15      2.91 o 
  -5  -6   2       32.61       40.87      3.91 o 
  -4  -6   2       52.32       60.49      3.52 o 
  -3  -6   2       49.97       47.16      2.30 o 
  -2  -6   2       11.42       12.81      1.47 o 
  -1  -6   2       53.05       49.74      2.34 o 
   0  -6   2      130.46      131.68      3.95 o 
   1  -6   2       47.86       39.30      2.19 o 
   2  -6   2       97.28      103.69      4.38 o 
   3  -6   2        5.75        3.29      2.77 o 
   4  -6   2      220.35      205.26      9.30 o 
   5  -6   2        0.06       -1.14      2.92 o 
   6  -6   2       18.81       20.43      4.18 o 
   7  -6   2       18.01       17.47      4.13 o 
   8  -6   2        0.89        1.31      3.94 o 
 -11  -5   2        2.25        4.15      3.52 o 
 -10  -5   2        7.13        7.83      3.18 o 
  -9  -5   2        2.72        2.34      2.41 o 
  -8  -5   2        5.70        2.36      2.23 o 
  -7  -5   2      219.26      211.98      7.41 o 
  -6  -5   2       31.79       28.60      4.15 o 
  -5  -5   2       10.20       15.23      2.56 o 
  -4  -5   2       58.31       56.53      2.30 o 
  -3  -5   2       31.08       39.85      2.18 o 
  -2  -5   2       27.40       27.01      1.67 o 
  -1  -5   2      310.24      335.00      7.26 o 
   0  -5   2       13.59        8.09      1.19 o 
   1  -5   2       11.34       12.79      1.34 o 
   2  -5   2        5.94       10.52      1.63 o 
   3  -5   2       10.32        9.01      1.54 o 
   4  -5   2       69.14       63.36      3.59 o 
   5  -5   2       19.90       33.27      3.98 o 
   6  -5   2       36.09       37.12      4.32 o 
   7  -5   2       46.39       56.29      5.29 o 
   8  -5   2       22.00       39.96      4.96 o 
   9  -5   2        1.81        4.54      4.33 o 
 -11  -4   2        2.63        5.10      4.02 o 
 -10  -4   2        0.07       -0.35      2.60 o 
  -9  -4   2        5.96        6.09      2.53 o 
  -8  -4   2       47.24       45.42      3.54 o 
  -7  -4   2       19.66       18.40      2.54 o 
  -6  -4   2        9.14        9.58      1.87 o 
  -5  -4   2      424.38      416.61     10.83 o 
  -4  -4   2       32.24       30.44      2.30 o 
  -3  -4   2      616.88      747.31     14.16 o 
  -2  -4   2      235.53      273.49      5.97 o 
  -1  -4   2       65.17       75.83      3.12 o 
   0  -4   2      670.26      692.05     13.03 o 
   1  -4   2     2194.90     2346.06     41.01 o 
   2  -4   2        0.27       -0.09      1.00 o 
   3  -4   2      124.49      113.01      3.46 o 
   4  -4   2      142.30      137.70      4.11 o 
   5  -4   2        4.96        2.98      1.91 o 
   6  -4   2       36.16       37.08      4.60 o 
   7  -4   2        8.11       13.47      4.24 o 
   8  -4   2        0.54       -2.71      2.71 o 
   9  -4   2       41.07       55.09      6.01 o 
 -11  -3   2        0.11        3.01      4.13 o 
 -10  -3   2        0.00       -1.29      2.48 o 
  -9  -3   2       17.77       18.80      2.95 o 
  -8  -3   2       81.57       76.13      4.23 o 
  -7  -3   2        4.21        5.73      3.01 o 
  -6  -3   2       65.98       63.31      3.36 o 
  -5  -3   2       83.87       90.09      3.76 o 
  -4  -3   2        6.73        6.32      1.30 o 
  -3  -3   2      848.86      894.83     16.33 o 
  -2  -3   2     2216.99     2410.52     41.82 o 
  -1  -3   2        8.71       13.60      1.03 o 
   0  -3   2      350.07      354.69      7.01 o 
   1  -3   2     1355.07     1463.87     25.85 o 
   2  -3   2     1805.24     2114.26     36.94 o 
   3  -3   2      429.93      392.70      8.17 o 
   4  -3   2       50.84       45.00      2.18 o 
   5  -3   2      222.72      216.99      5.58 o 
   6  -3   2        3.80        4.45      1.92 o 
   7  -3   2        2.24       -0.03      2.01 o 
   8  -3   2       35.71       39.25      3.73 o 
   9  -3   2        1.29        5.67      2.64 o 
  10  -3   2        1.01        6.60      3.93 o 
 -11  -2   2        3.73       -0.98      3.87 o 
 -10  -2   2        2.09        3.72      3.45 o 
  -9  -2   2        0.71        1.39      2.20 o 
  -8  -2   2       12.30       15.73      3.00 o 
  -7  -2   2        0.26        0.72      1.65 o 
  -6  -2   2      153.52      155.98      5.40 o 
  -5  -2   2      328.00      316.86      8.45 o 
  -4  -2   2        1.36        1.38      1.05 o 
  -3  -2   2       17.49       19.47      1.49 o 
  -2  -2   2      145.46      147.45      3.33 o 
  -1  -2   2     1023.21     1089.05     19.22 o 
   0  -2   2     1823.44     2039.74     35.17 o 
   1  -2   2     1080.11     1188.48     20.91 o 
   2  -2   2      692.01      639.24     11.83 o 
   3  -2   2     3150.21     3411.34     58.76 o 
   4  -2   2      138.87      147.08      3.89 o 
   5  -2   2       34.30       36.39      2.38 o 
   6  -2   2      249.59      252.00      6.28 o 
   7  -2   2      101.45       93.72      4.92 o 
   8  -2   2        3.61        3.95      2.22 o 
   9  -2   2        2.54        1.47      2.66 o 
  10  -2   2        1.51        2.61      5.32 o 
  11  -2   2        0.12       -2.81      3.77 o 
 -11  -1   2        0.69        4.81      4.50 o 
 -10  -1   2        0.53        3.27      3.46 o 
  -9  -1   2       47.65       44.46      4.85 o 
  -8  -1   2       18.32       19.80      2.59 o 
  -7  -1   2        2.77        1.09      1.65 o 
  -6  -1   2       68.07       67.01      4.30 o 
  -5  -1   2       46.84       40.07      2.03 o 
  -4  -1   2     1003.80      995.59     21.55 o 
  -3  -1   2      547.55      539.74     10.14 o 
  -2  -1   2        1.42        3.04      0.61 o 
  -1  -1   2     4332.90     4463.56     75.75 o 
   0  -1   2     3318.39     3666.39     62.46 o 
   1  -1   2       26.45       25.18      1.30 o 
   2  -1   2        1.00        0.87      0.81 o 
   3  -1   2      323.76      311.48      7.41 o 
   4  -1   2      398.15      389.73      9.24 o 
   5  -1   2      709.64      700.21     13.55 o 
   6  -1   2      174.99      186.70      4.98 o 
   7  -1   2       95.38       91.63      4.43 o 
   8  -1   2       36.99       24.53      2.65 o 
   9  -1   2        8.06        6.78      2.50 o 
  10  -1   2       25.79       22.53      4.51 o 
  11  -1   2        6.93        7.19      3.99 o 
 -11   0   2        0.04       -4.68      7.57 o 
 -10   0   2        0.01       -3.54      3.59 o 
  -9   0   2        5.12       10.05      3.45 o 
  -8   0   2       13.37       12.24      3.19 o 
  -7   0   2       89.59       97.75      6.43 o 
  -6   0   2      265.34      260.84      6.72 o 
  -5   0   2        0.58        3.07      1.18 o 
  -4   0   2      838.68      881.67     16.25 o 
  -3   0   2      278.64      277.97      5.74 o 
  -2   0   2        0.05       -0.41      0.54 o 
  -1   0   2       61.26       64.96      1.91 o 
   0   0   2     1759.29     1831.60     36.23 o 
   1   0   2      392.20      384.91      7.21 o 
   2   0   2     2554.69     2743.40     46.90 o 
   3   0   2        3.71        2.68      1.10 o 
   4   0   2      355.04      399.27      8.83 o 
   5   0   2       45.66       40.45      2.89 o 
   6   0   2        5.60        5.97      1.22 o 
   7   0   2       97.34       94.88      3.46 o 
   8   0   2       28.39       29.50      2.24 o 
   9   0   2        9.87       15.02      2.39 o 
  10   0   2        6.03       -1.62      4.44 o 
  11   0   2       10.52       12.48      4.32 o 
 -10   1   2        8.83       19.69      4.61 o 
  -9   1   2        6.52        4.89      3.35 o 
  -8   1   2        0.67        0.27      2.62 o 
  -7   1   2       24.38       19.55      2.32 o 
  -6   1   2       71.93       71.97      2.82 o 
  -5   1   2       65.62       67.02      2.49 o 
  -4   1   2      365.08      365.06      7.57 o 
  -3   1   2       17.01       17.90      1.64 o 
  -2   1   2     4408.74     4641.87     78.97 o 
  -1   1   2     2654.49     2997.21     51.13 o 
   0   1   2     7833.65     7851.41    184.26 o 
   1   1   2      548.11      532.82     10.94 o 
   2   1   2     1832.92     1976.42     33.96 o 
   3   1   2        2.74        1.72      0.72 o 
   4   1   2       20.07       14.71      1.16 o 
   5   1   2     1348.78     1468.20     26.26 o 
   6   1   2        5.44        3.31      1.08 o 
   7   1   2       17.69       13.97      1.59 o 
   8   1   2        0.26        3.67      1.44 o 
   9   1   2        1.78        1.50      1.93 o 
  10   1   2       25.92       31.33      4.23 o 
  11   1   2        6.66       11.98      3.91 o 
  12   1   2        0.05        0.34      4.11 o 
 -10   2   2        0.72        3.07      4.24 o 
  -9   2   2        0.00        2.56      3.37 o 
  -8   2   2       13.07       10.68      3.42 o 
  -7   2   2        0.19       -2.17      2.17 o 
  -6   2   2       85.80       90.45      4.14 o 
  -5   2   2      208.57      212.61      8.64 o 
  -4   2   2      152.18      144.52      4.45 o 
  -3   2   2      380.29      413.57      9.77 o 
  -2   2   2      107.23      111.18      3.47 o 
  -1   2   2      315.01      292.07      6.85 o 
   0   2   2      514.16      483.73     10.13 o 
   1   2   2       15.28       12.14      1.03 o 
   2   2   2    10508.46    10027.57    169.56 o 
   3   2   2      847.58      840.52     15.07 o 
   4   2   2      228.39      271.02      5.69 o 
   5   2   2       42.25       46.86      1.92 o 
   6   2   2       72.00       69.09      2.52 o 
   7   2   2      216.01      198.74      5.23 o 
   8   2   2       28.46       34.15      2.76 o 
   9   2   2       33.23       27.75      2.84 o 
  10   2   2       21.95       30.80      3.22 o 
  11   2   2        2.14        1.66      3.21 o 
  12   2   2        1.36        2.78      4.21 o 
 -10   3   2       22.77       32.78      5.58 o 
  -9   3   2        1.39       -1.13      3.62 o 
  -8   3   2       15.10       11.03      3.63 o 
  -7   3   2       12.26        5.93      2.80 o 
  -6   3   2       98.52      101.51      7.46 o 
  -5   3   2        0.36        0.57      2.45 o 
  -4   3   2      138.97      146.87      5.01 o 
  -3   3   2      265.29      300.12      7.80 o 
  -2   3   2      498.55      525.29     11.95 o 
  -1   3   2       26.47       31.80      2.10 o 
   0   3   2       87.35       98.99      4.34 o 
   1   3   2     3007.39     3335.64     57.02 o 
   2   3   2      243.01      217.07      4.53 o 
   3   3   2       45.26       52.54      3.12 o 
   4   3   2       97.87       92.94      2.62 o 
   5   3   2        5.06        6.97      1.04 o 
   6   3   2      139.22      147.12      3.98 o 
   7   3   2       19.57       22.37      1.69 o 
   8   3   2        0.01        0.14      1.73 o 
   9   3   2       30.76       29.26      4.00 o 
  10   3   2       27.92       27.23      3.12 o 
  11   3   2        0.01       -0.03      2.75 o 
  12   3   2        0.80       -0.10      4.01 o 
  -9   4   2       25.25       34.05      7.95 o 
  -8   4   2        8.89       13.25      2.87 o 
  -7   4   2        8.94       11.46      2.61 o 
  -6   4   2      182.39      163.96      7.08 o 
  -5   4   2       28.48       24.73      5.09 o 
  -4   4   2      141.94      133.90      4.97 o 
  -3   4   2       13.52       11.37      1.80 o 
  -2   4   2      843.78      841.29     18.36 o 
  -1   4   2      258.95      241.52      5.21 o 
   0   4   2     1444.69     1580.51     27.83 o 
   1   4   2     1041.33     1012.15     60.16 o 
   2   4   2        5.20        5.46      0.89 o 
   3   4   2       59.83       69.77      2.28 o 
   4   4   2      349.97      360.39      7.40 o 
   5   4   2      330.90      375.27      7.82 o 
   6   4   2       26.50       22.13      1.53 o 
   7   4   2       54.23       56.46      3.41 o 
   8   4   2        1.33        0.73      1.73 o 
   9   4   2       25.78       27.81      2.93 o 
  10   4   2        4.69        6.10      2.47 o 
  11   4   2        8.29        9.40      3.06 o 
  12   4   2        0.56        0.01      4.07 o 
  -9   5   2        0.10        1.03      6.17 o 
  -8   5   2        8.98        4.87      2.91 o 
  -7   5   2        0.25        2.19      3.50 o 
  -6   5   2      103.95      119.68      7.04 o 
  -5   5   2        1.93        2.29      1.95 o 
  -4   5   2       17.42       20.50      3.81 o 
  -3   5   2       16.38       16.98      2.05 o 
  -2   5   2      127.14      136.41      4.73 o 
  -1   5   2       50.74       52.30      2.01 o 
   0   5   2      889.46      873.61     16.22 o 
   1   5   2        6.75        6.61      1.78 o 
   2   5   2       56.07       54.91      2.15 o 
   3   5   2     1901.56     1971.79     40.63 o 
   4   5   2      967.45     1031.33     18.95 o 
   5   5   2        1.44       -0.42      1.38 o 
   6   5   2       18.67       28.85      1.79 o 
   7   5   2       13.85       10.69      1.90 o 
   8   5   2        0.21        0.12      1.80 o 
   9   5   2        6.45        3.68      2.16 o 
  10   5   2       15.87       11.70      2.68 o 
  11   5   2        4.29        2.26      3.24 o 
  12   5   2        2.20        2.13      4.27 o 
  -8   6   2        4.76        6.58      3.46 o 
  -7   6   2        2.10        1.10      2.79 o 
  -6   6   2        4.61        3.78      2.61 o 
  -5   6   2        6.23        8.50      2.39 o 
  -4   6   2       11.13        9.59      2.26 o 
  -3   6   2      193.86      172.85      6.09 o 
  -2   6   2      221.42      195.77      6.22 o 
  -1   6   2       18.27       12.68      1.62 o 
   0   6   2      832.67      830.99     15.82 o 
   1   6   2      102.98      102.06      3.24 o 
   2   6   2      553.37      569.10     13.01 o 
   3   6   2       16.75       21.31      1.97 o 
   4   6   2       24.77       25.19      1.75 o 
   5   6   2      209.58      224.64      5.81 o 
   6   6   2      350.72      367.04     10.06 o 
   7   6   2        3.66        3.99      1.84 o 
   8   6   2       79.75       78.70      5.02 o 
   9   6   2        3.73        3.91      3.62 o 
  10   6   2        3.65        3.64      3.19 o 
  11   6   2        0.71        3.73      3.58 o 
  12   6   2        0.75        3.96      4.27 o 
  -7   7   2       28.53       34.30      6.06 o 
  -6   7   2       14.46       13.08      3.15 o 
  -5   7   2        5.25        5.61      2.66 o 
  -4   7   2        0.09        0.27      2.20 o 
  -3   7   2        5.13        5.14      2.12 o 
  -2   7   2      151.29      140.18      5.41 o 
  -1   7   2       31.62       21.42      2.38 o 
   0   7   2       15.24       14.93      1.69 o 
   1   7   2       14.08       16.82      1.71 o 
   2   7   2     1548.73     1598.20     28.99 o 
   3   7   2       50.50       48.57      2.81 o 
   4   7   2        9.91        8.87      1.52 o 
   5   7   2       21.53       23.39      1.91 o 
   6   7   2      120.13      118.57     11.33 o 
   7   7   2       30.25       32.16      7.63 o 
   8   7   2       30.80       39.84      3.60 o 
   9   7   2       18.00       14.16      3.59 o 
  10   7   2        0.00        0.29      3.76 o 
  11   7   2        3.24        7.99      4.10 o 
  12   7   2        2.14       -5.16      6.63 o 
  -6   8   2        7.72       12.66      6.87 o 
  -5   8   2        9.73       18.15      4.57 o 
  -4   8   2        8.34       11.92      2.85 o 
  -3   8   2      122.83      123.81      5.59 o 
  -2   8   2       44.93       42.27      3.32 o 
  -1   8   2      246.99      235.47      7.65 o 
   0   8   2      231.81      222.49     10.47 o 
   1   8   2       29.03       25.82      2.14 o 
   2   8   2      304.73      288.50      7.14 o 
   3   8   2       17.63       17.79      4.28 o 
   4   8   2      123.17      123.70      4.14 o 
   5   8   2      107.64      115.45      4.09 o 
   6   8   2       11.03        7.40      3.22 o 
   7   8   2        0.78        0.84      2.39 o 
   8   8   2       16.66       10.64      3.59 o 
   9   8   2        4.77        9.79      3.57 o 
  10   8   2        1.24        2.86      3.97 o 
  11   8   2        0.03        0.66      4.27 o 
  -5   9   2       27.22       30.39      5.65 o 
  -4   9   2       68.42       79.90      9.04 o 
  -3   9   2        0.14        3.07      3.19 o 
  -2   9   2        0.62        2.66      2.28 o 
  -1   9   2        5.86        4.66      2.41 o 
   0   9   2        0.01        0.63      2.12 o 
   1   9   2      372.40      366.04     10.44 o 
   2   9   2       21.09       22.93      2.33 o 
   3   9   2       35.78       28.73      2.37 o 
   4   9   2       60.75       48.11     14.04 o 
   5   9   2       10.02        6.18      2.49 o 
   6   9   2        5.68        8.08      3.29 o 
   7   9   2        1.31        2.40      3.16 o 
   8   9   2        1.35        3.46      3.80 o 
   9   9   2        0.94       -3.45      3.66 o 
  10   9   2        2.97        3.32      4.14 o 
  11   9   2        0.65       -1.71      7.16 o 
  -4  10   2        5.30        6.39      4.54 o 
  -3  10   2       81.84       90.69      7.01 o 
  -2  10   2       45.43       57.52      5.73 o 
  -1  10   2        8.94        5.81      3.69 o 
   0  10   2        8.56       10.40      2.75 o 
   1  10   2        2.38        1.39      2.41 o 
   2  10   2        2.72        1.58      2.35 o 
   3  10   2        1.72        3.43      2.12 o 
   4  10   2        0.98        0.30      1.85 o 
   5  10   2       18.97        9.07      2.83 o 
   6  10   2       16.40       16.32      3.58 o 
   7  10   2        1.37        3.20      3.44 o 
   8  10   2        1.37       -0.05      3.51 o 
   9  10   2        1.59        4.73      4.25 o 
  10  10   2        0.19       -0.39      6.20 o 
  -2  11   2       18.44       25.22      4.97 o 
  -1  11   2        2.79        6.08      3.81 o 
   0  11   2       10.85        8.58      3.68 o 
   1  11   2        0.07       -0.20      3.30 o 
   2  11   2        0.38       -3.08      3.08 o 
   3  11   2        4.36        3.04      2.78 o 
   4  11   2        6.04        9.56      3.53 o 
   5  11   2        0.09        1.99      3.18 o 
   6  11   2       10.16        5.84      3.79 o 
   7  11   2        2.12       -3.56      3.60 o 
   8  11   2        0.38       -3.72      4.02 o 
   9  11   2        1.52        4.07      7.53 o 
   0  12   2        9.31       15.98      4.74 o 
   1  12   2        0.26        2.25      4.45 o 
   2  12   2        0.01        1.70      3.69 o 
   3  12   2       13.77       12.46      5.13 o 
   5  12   2        1.98        3.07      4.79 o 
   6  12   2        2.86        2.42      5.08 o 
   7  12   2        0.00        0.62      4.27 o 
  -5 -11   3        8.55       13.34      8.42 o 
  -4 -11   3        0.02        5.13      4.79 o 
  -3 -11   3        7.67       14.45      5.17 o 
  -2 -11   3        3.57       -0.93      4.48 o 
  -1 -11   3        7.28       13.45      8.50 o 
   0 -11   3       14.77       21.79      5.13 o 
  -7 -10   3        1.34       -1.20      4.39 o 
  -6 -10   3        0.65       -6.09     14.15 o 
  -5 -10   3        0.04        1.44      3.93 o 
  -4 -10   3        9.10       14.29      4.20 o 
  -3 -10   3       17.53       23.46      4.79 o 
  -2 -10   3        2.10        0.06      3.77 o 
  -1 -10   3       20.05       22.56      3.83 o 
   0 -10   3        0.87        1.06      8.26 o 
   1 -10   3        1.07        2.31      3.63 o 
   2 -10   3        0.87        1.83      4.01 o 
   3 -10   3       19.48       12.08      6.75 o 
  -8  -9   3        0.06        0.18      3.55 o 
  -7  -9   3        1.02       -0.14      3.97 o 
  -6  -9   3       10.21        9.44      4.09 o 
  -5  -9   3        2.30        0.92      3.52 o 
  -4  -9   3       23.76       21.85      4.30 o 
  -3  -9   3        5.56       10.56      3.39 o 
  -2  -9   3       31.22       35.53      4.57 o 
  -1  -9   3       64.05       60.11      4.19 o 
   0  -9   3       40.58       40.06      5.76 o 
   1  -9   3        2.31        3.16      3.13 o 
   2  -9   3       17.93       22.96      4.55 o 
   3  -9   3        3.20        7.64      4.11 o 
   4  -9   3        1.94        2.32      4.42 o 
  -9  -8   3        4.28        8.88      4.04 o 
  -8  -8   3        5.34        8.71      4.17 o 
  -7  -8   3       22.76       25.15      3.62 o 
  -6  -8   3       10.42        8.68      3.61 o 
  -5  -8   3        1.36        2.89      2.56 o 
  -4  -8   3        0.11        2.28      2.81 o 
  -3  -8   3       18.73       19.42      3.64 o 
  -2  -8   3       55.09       52.25      5.43 o 
  -1  -8   3       14.54       11.85      2.39 o 
   0  -8   3       26.89       26.22      2.90 o 
   1  -8   3        1.31        0.39      2.13 o 
   2  -8   3       50.79       53.26      5.16 o 
   3  -8   3        5.54        8.95      6.37 o 
   4  -8   3       24.59       24.07      4.66 o 
   5  -8   3       17.11       23.22      4.76 o 
   6  -8   3        0.70       -0.98      4.57 o 
 -10  -7   3        0.09       -1.23      4.37 o 
  -9  -7   3        0.01        0.58      3.21 o 
  -8  -7   3        2.61        2.65      2.99 o 
  -7  -7   3       26.48       26.45      4.04 o 
  -6  -7   3        0.44       -2.19      2.37 o 
  -5  -7   3        0.93        3.50      2.35 o 
  -4  -7   3        0.45        3.10      2.47 o 
  -3  -7   3        2.13        0.55      1.88 o 
  -2  -7   3        0.89        2.93      3.19 o 
  -1  -7   3        6.39        4.87      1.85 o 
   0  -7   3       23.84       25.79      2.60 o 
   1  -7   3       43.71       42.51      5.31 o 
   2  -7   3      113.92      111.59      5.06 o 
   3  -7   3       14.81        6.96      3.33 o 
   4  -7   3        0.00       -2.02      2.94 o 
   5  -7   3       28.79       27.93      4.63 o 
   6  -7   3       11.18       16.30      4.51 o 
   7  -7   3       22.20       21.58      5.04 o 
 -10  -6   3        0.03       -0.13      3.12 o 
  -9  -6   3        0.00        0.52      2.82 o 
  -8  -6   3        4.93        5.09      2.63 o 
  -7  -6   3       14.19       15.15      3.66 o 
  -6  -6   3       41.10       31.93      3.33 o 
  -5  -6   3       15.86       15.59      2.58 o 
  -4  -6   3      197.58      199.36      6.77 o 
  -3  -6   3        3.96        4.26      1.44 o 
  -2  -6   3       18.15       17.90      2.81 o 
  -1  -6   3        8.03        6.63      1.39 o 
   0  -6   3      257.50      248.42      7.45 o 
   1  -6   3      191.94      171.37      5.98 o 
   2  -6   3       58.10       65.79      3.70 o 
   3  -6   3       39.47       36.67      3.01 o 
   4  -6   3      213.22      208.15     12.92 o 
   5  -6   3       83.09       89.10      6.30 o 
   6  -6   3        4.16        1.26      3.33 o 
   7  -6   3        0.14        0.36      3.71 o 
   8  -6   3        0.54        1.63      4.04 o 
 -11  -5   3        0.01       -3.76      5.74 o 
 -10  -5   3        1.25        3.15      3.23 o 
  -9  -5   3        0.18        1.02      4.58 o 
  -8  -5   3        4.02        5.36      2.58 o 
  -7  -5   3       38.76       39.65      3.48 o 
  -6  -5   3        0.79       -1.80      1.93 o 
  -5  -5   3        0.09       -2.00      2.00 o 
  -4  -5   3        7.34        3.32      2.28 o 
  -3  -5   3      190.06      193.98      5.00 o 
  -2  -5   3      837.07      871.65     16.58 o 
  -1  -5   3      267.37      282.95      9.13 o 
   0  -5   3      350.63      330.63      7.24 o 
   1  -5   3      101.54       89.68      2.93 o 
   2  -5   3        0.05       -0.76      1.48 o 
   3  -5   3       16.51       17.22      2.22 o 
   4  -5   3       46.60       44.10      3.17 o 
   5  -5   3       31.77       27.17      3.78 o 
   6  -5   3       95.26       84.56     13.23 o 
   7  -5   3        6.45        7.58      3.36 o 
   8  -5   3        9.54       13.70      4.11 o 
   9  -5   3        0.59        4.60      4.32 o 
 -11  -4   3        3.59        9.90      4.94 o 
 -10  -4   3        0.65        0.64      2.93 o 
  -9  -4   3        6.57        4.34      2.70 o 
  -8  -4   3        1.73       -0.44      2.22 o 
  -7  -4   3       17.33       10.35      2.40 o 
  -6  -4   3       19.57       11.64      2.18 o 
  -5  -4   3      458.58      443.64     11.62 o 
  -4  -4   3      102.40       86.61      3.75 o 
  -3  -4   3        0.08        0.61      0.95 o 
  -2  -4   3       72.41       75.04      2.58 o 
  -1  -4   3       57.89       58.79      4.22 o 
   0  -4   3      253.82      261.92      5.78 o 
   1  -4   3      192.00      191.78      4.56 o 
   2  -4   3       63.56       54.45      2.13 o 
   3  -4   3      154.21      128.46      3.79 o 
   4  -4   3        0.43       -0.26      1.37 o 
   5  -4   3        1.93        3.38      1.89 o 
   6  -4   3        6.78        5.87      4.54 o 
   7  -4   3       18.82       19.01      3.35 o 
   8  -4   3        2.04        5.62      3.13 o 
   9  -4   3       23.34       34.94      5.14 o 
 -11  -3   3        0.14        9.56      4.44 o 
 -10  -3   3        1.29       -0.39      3.52 o 
  -9  -3   3        9.85       13.81      2.91 o 
  -8  -3   3       24.10       19.31      2.77 o 
  -7  -3   3      140.13      128.10      5.37 o 
  -6  -3   3       75.48       73.23      3.76 o 
  -5  -3   3       18.42       17.73      2.04 o 
  -4  -3   3      180.48      178.09      5.64 o 
  -3  -3   3      169.20      157.77      4.69 o 
  -2  -3   3     1163.50     1260.94     22.61 o 
  -1  -3   3     1141.41     1293.98     23.05 o 
   0  -3   3      792.04      803.01     14.72 o 
   1  -3   3        1.82        2.30      1.04 o 
   2  -3   3      341.21      364.37      7.48 o 
   3  -3   3        5.11        3.72      1.12 o 
   4  -3   3       56.73       57.36      2.90 o 
   5  -3   3       12.88       14.74      1.65 o 
   6  -3   3        0.56        0.78      1.63 o 
   7  -3   3       71.24       73.81      4.12 o 
   8  -3   3       10.85        6.45      4.74 o 
   9  -3   3        4.59        3.59      4.42 o 
  10  -3   3        1.21        4.70      6.06 o 
 -11  -2   3        1.27       -4.34      4.38 o 
 -10  -2   3        7.60       10.44      3.97 o 
  -9  -2   3        0.73        3.08      3.09 o 
  -8  -2   3       29.63       21.81      4.92 o 
  -7  -2   3        8.19        4.16      1.95 o 
  -6  -2   3      439.26      427.76     11.29 o 
  -5  -2   3      147.73      152.42      5.22 o 
  -4  -2   3      616.98      676.36     15.58 o 
  -3  -2   3      229.87      230.72      5.03 o 
  -2  -2   3        1.06        0.80      0.71 o 
  -1  -2   3        0.04       -0.19      1.14 o 
   0  -2   3      124.17      117.41      2.84 o 
   1  -2   3      288.88      268.14      6.68 o 
   2  -2   3       73.96       58.19      2.03 o 
   3  -2   3     1102.47     1168.41     24.34 o 
   4  -2   3       25.21       24.42      1.62 o 
   5  -2   3        2.91        4.26      1.29 o 
   6  -2   3       74.57       67.86      3.50 o 
   7  -2   3       11.72        7.80      2.36 o 
   8  -2   3       29.65       31.62      3.86 o 
   9  -2   3       39.54       41.67      3.91 o 
  10  -2   3       13.51       16.85      6.71 o 
  11  -2   3        2.80        5.94      5.85 o 
 -11  -1   3        8.87       12.23      4.86 o 
 -10  -1   3       12.93       18.51      4.45 o 
  -9  -1   3       15.99       12.88      6.18 o 
  -8  -1   3        0.67        3.32      2.84 o 
  -7  -1   3       11.17        5.68      2.52 o 
  -6  -1   3      225.50      182.70      9.02 o 
  -5  -1   3      115.57      110.89      4.65 o 
  -4  -1   3        0.09        1.22      0.85 o 
  -3  -1   3       54.13       57.70      1.89 o 
  -2  -1   3     2245.62     2508.44     43.29 o 
  -1  -1   3      616.74      677.97     12.30 o 
   0  -1   3      288.53      292.39      5.71 o 
   1  -1   3        5.40        2.99      0.85 o 
   2  -1   3      713.20      715.75     13.05 o 
   3  -1   3      399.58      415.64      8.21 o 
   4  -1   3      259.07      245.05     15.41 o 
   5  -1   3      403.74      398.15      9.80 o 
   6  -1   3      413.53      430.98     10.74 o 
   7  -1   3      242.21      246.85      6.40 o 
   8  -1   3       12.55       15.53      2.09 o 
   9  -1   3        0.70       -2.11      2.11 o 
  10  -1   3       16.07       16.31      3.31 o 
  11  -1   3       12.90       12.96      4.41 o 
 -10   0   3        1.49        3.87      3.84 o 
  -9   0   3        1.54       -1.07      5.81 o 
  -8   0   3       10.60       14.52      3.38 o 
  -7   0   3      196.71      194.99      8.88 o 
  -6   0   3       43.49       38.45      5.23 o 
  -5   0   3       20.55       15.85      1.42 o 
  -4   0   3        0.05        2.35      0.96 o 
  -3   0   3        7.85        7.26      0.90 o 
  -1   0   3      699.94      702.70     14.84 o 
   0   0   3       43.20       41.01      1.84 o 
   1   0   3      128.02      111.28      3.67 o 
   2   0   3     5258.07     5480.18     93.10 o 
   3   0   3     1080.20     1149.47     20.43 o 
   4   0   3      438.72      451.96     10.36 o 
   5   0   3       48.68       53.89      2.23 o 
   6   0   3       80.84       79.19      2.96 o 
   7   0   3      303.93      303.01      8.43 o 
   8   0   3       29.47       21.08      2.11 o 
   9   0   3       13.85       16.66      2.13 o 
  10   0   3       37.26       57.98      7.09 o 
  11   0   3        1.00        2.65      3.42 o 
 -10   1   3        0.01       -1.16      4.22 o 
  -9   1   3        5.61       -0.44      3.41 o 
  -8   1   3        0.66        2.30      2.99 o 
  -7   1   3        0.02        0.34      2.58 o 
  -6   1   3       15.07       15.50      2.02 o 
  -5   1   3        6.77        5.45      1.21 o 
  -4   1   3      408.96      436.19      8.88 o 
  -3   1   3      974.51     1171.86     21.04 o 
  -2   1   3      109.30       93.49      2.48 o 
  -1   1   3       47.05       51.40      1.63 o 
   0   1   3      149.35      170.00      5.11 o 
   1   1   3     4116.84     4152.76     70.60 o 
   2   1   3      159.05      148.95      9.75 o 
   3   1   3      857.48      850.44     15.32 o 
   4   1   3     1906.32     1979.95     34.60 o 
   5   1   3      596.76      585.68     11.40 o 
   6   1   3      126.06      141.43      4.07 o 
   7   1   3      268.79      288.65      6.92 o 
   8   1   3       75.63       92.84      3.61 o 
   9   1   3        1.42        2.61      1.75 o 
  10   1   3        1.19        0.52      2.77 o 
  11   1   3        7.46       10.80      3.58 o 
  12   1   3        0.36       -2.74      3.79 o 
 -10   2   3        2.03        3.77      4.68 o 
  -9   2   3        0.42        1.61      3.69 o 
  -8   2   3        0.02       -0.21      2.93 o 
  -7   2   3       60.22       70.03      6.28 o 
  -6   2   3        0.23        2.63      1.73 o 
  -5   2   3        0.06       -1.65      2.07 o 
  -4   2   3        0.44       -0.90      0.90 o 
  -3   2   3       10.82       10.29      0.96 o 
  -2   2   3     1263.17     1325.89     23.46 o 
  -1   2   3      750.57      795.35     14.31 o 
   0   2   3      837.21      922.22     16.33 o 
   1   2   3    16109.46    15139.66    255.34 o 
   2   2   3      110.06      102.94      3.07 o 
   3   2   3      739.15      762.33     13.82 o 
   4   2   3      818.11      879.20     16.02 o 
   5   2   3        8.54        6.73      1.33 o 
   6   2   3      226.51      200.71      5.02 o 
   7   2   3       20.45       19.83      1.71 o 
   8   2   3        2.22        3.22      1.38 o 
   9   2   3       16.71       17.91      2.66 o 
  10   2   3        0.60        2.10      2.35 o 
  11   2   3        0.49        3.86      3.26 o 
  12   2   3        0.85       -3.11      3.45 o 
  -9   3   3        6.12        3.72      4.10 o 
  -8   3   3        0.35        3.14      8.13 o 
  -7   3   3        0.46       -2.01      2.01 o 
  -6   3   3       42.95       45.38      3.44 o 
  -5   3   3      177.18      184.38      9.68 o 
  -4   3   3      102.43       93.41      3.87 o 
  -3   3   3      490.30      485.93     11.56 o 
  -2   3   3      309.37      280.99      7.23 o 
  -1   3   3      163.93      173.60      3.86 o 
   0   3   3      293.28      298.66      6.85 o 
   1   3   3      756.16      772.41     13.92 o 
   2   3   3       73.29       70.71      2.00 o 
   3   3   3       62.56       61.29      2.42 o 
   4   3   3      100.67       86.51      2.51 o 
   5   3   3      967.62     1010.47     18.53 o 
   6   3   3       48.19       44.81      2.06 o 
   7   3   3       36.42       39.28      2.12 o 
   8   3   3       15.83       18.60      1.80 o 
   9   3   3        2.47        0.91      1.94 o 
  10   3   3        1.60        4.25      3.96 o 
  11   3   3        1.82        3.81      2.71 o 
  12   3   3        0.01       -3.45      5.04 o 
  -9   4   3       11.19       12.67      8.92 o 
  -8   4   3       21.46       27.68      3.57 o 
  -7   4   3       12.19       14.06      2.78 o 
  -6   4   3       65.42       66.37      4.05 o 
  -5   4   3      422.24      400.33     22.00 o 
  -4   4   3        5.94        7.12      1.69 o 
  -3   4   3       22.89       16.35      1.89 o 
  -2   4   3        2.54        0.49      1.18 o 
  -1   4   3      359.49      346.86      8.53 o 
   0   4   3     1447.36     1451.40     29.37 o 
   1   4   3       57.47       51.80      1.85 o 
   2   4   3      691.68      825.63     15.08 o 
   3   4   3      182.36      210.60      4.70 o 
   4   4   3       13.01       22.02      3.52 o 
   5   4   3        1.40        1.35      0.93 o 
   6   4   3      115.12      117.96      3.49 o 
   7   4   3       35.11       37.35      2.83 o 
   8   4   3       12.48       11.07      2.71 o 
   9   4   3       42.51       45.30      3.32 o 
  10   4   3       12.78       13.98      2.69 o 
  11   4   3        2.38        1.30      5.20 o 
  12   4   3        0.55        3.88      4.13 o 
  -8   5   3        0.72        0.91      3.08 o 
  -7   5   3       10.54       13.86      3.86 o 
  -6   5   3       91.18      100.54      5.16 o 
  -5   5   3       14.04       14.27      2.45 o 
  -4   5   3      538.25      508.86     13.07 o 
  -3   5   3      328.61      325.87      9.01 o 
  -2   5   3      278.03      274.68      7.65 o 
  -1   5   3      125.92      131.94      3.50 o 
   0   5   3       17.55       16.10      1.28 o 
   1   5   3      589.77      600.26     11.55 o 
   2   5   3        4.12        7.56      1.14 o 
   3   5   3      120.83      115.61      3.24 o 
   4   5   3       29.55       38.39      1.86 o 
   5   5   3        8.70       12.44      1.39 o 
   6   5   3      101.32      106.06      3.36 o 
   7   5   3       10.37        9.34      2.67 o 
   8   5   3       24.66       22.09      2.42 o 
   9   5   3        0.62        1.40      1.96 o 
  10   5   3        0.10       -0.07      2.78 o 
  11   5   3        0.29        2.68      3.40 o 
  12   5   3        0.15        3.73      4.00 o 
  -8   6   3        1.03        2.72      3.96 o 
  -7   6   3       20.15       17.11      3.57 o 
  -6   6   3       11.37       13.69      2.87 o 
  -5   6   3        5.83        8.47      2.46 o 
  -4   6   3        1.09        1.26      1.96 o 
  -3   6   3        8.19        7.32      2.77 o 
  -2   6   3      242.85      213.63     19.70 o 
  -1   6   3      515.96      483.41     11.89 o 
   0   6   3      126.71      112.77      3.40 o 
   1   6   3       51.28       42.43      2.32 o 
   2   6   3      978.50     1076.99     19.92 o 
   3   6   3       42.03       58.59      4.93 o 
   4   6   3       18.44       15.99      2.66 o 
   5   6   3      328.89      352.58      7.81 o 
   6   6   3       37.63       51.18      2.97 o 
   7   6   3       32.02       38.66      4.64 o 
   8   6   3       60.87       64.13      3.74 o 
   9   6   3        0.00       -2.74      2.95 o 
  10   6   3        0.42       -0.68      2.89 o 
  11   6   3        3.59        1.59      3.76 o 
  12   6   3        0.95        2.83      4.08 o 
  -7   7   3        0.73        5.24      3.25 o 
  -6   7   3        4.53        7.03      2.96 o 
  -5   7   3        7.25        7.84      2.69 o 
  -4   7   3       85.49       84.61      4.64 o 
  -3   7   3       32.76       31.28      2.96 o 
  -2   7   3        4.30        7.19      2.02 o 
  -1   7   3       47.08       49.32      3.69 o 
   0   7   3       33.92       32.89      2.07 o 
   1   7   3      335.75      311.87     20.09 o 
   2   7   3      337.21      328.94      7.52 o 
   3   7   3       17.70       19.28      1.72 o 
   4   7   3      183.78      190.50      6.06 o 
   5   7   3        5.68        7.00      1.45 o 
   6   7   3       12.44       12.05      1.79 o 
   7   7   3        0.34       -0.57      2.02 o 
   8   7   3       41.13       46.97      4.64 o 
   9   7   3        1.61        0.96      3.06 o 
  10   7   3        5.63        3.33      3.33 o 
  11   7   3        0.42       -6.74      6.74 o 
  12   7   3        0.20        1.76      4.25 o 
  -6   8   3        0.11        2.04      3.25 o 
  -5   8   3       10.71       12.81      3.19 o 
  -4   8   3        4.86        1.82      2.59 o 
  -3   8   3        1.60        1.56      2.22 o 
  -2   8   3       58.01       54.03      3.68 o 
  -1   8   3      107.49      101.04      4.64 o 
   0   8   3       12.35       12.64      2.29 o 
   1   8   3      164.30      173.34      5.08 o 
   2   8   3      275.53      267.04      7.68 o 
   3   8   3       42.26       43.90      2.55 o 
   4   8   3       65.38       62.13      2.92 o 
   5   8   3        0.67        0.87      1.64 o 
   6   8   3        9.15        6.72      2.25 o 
   7   8   3        2.27        2.53      2.91 o 
   8   8   3        2.07        4.32      3.23 o 
   9   8   3       14.69       18.47      4.05 o 
  10   8   3        0.04       -2.00      3.49 o 
  11   8   3        1.29       -0.50      4.10 o 
  -5   9   3        7.40        1.43      4.08 o 
  -4   9   3       40.52       42.12      4.08 o 
  -3   9   3        0.04       -1.69      2.44 o 
  -2   9   3        1.37        4.68      2.51 o 
  -1   9   3       12.49        9.72      2.48 o 
   0   9   3       14.01       10.60      2.46 o 
   1   9   3       47.61       42.96      3.41 o 
   2   9   3        0.92       -1.39      1.58 o 
   3   9   3       77.57       83.14      3.60 o 
   4   9   3      108.23      108.90      4.18 o 
   5   9   3       22.42       21.73      2.78 o 
   6   9   3        2.94        0.75      2.77 o 
   7   9   3        4.06        6.46      3.16 o 
   8   9   3        0.05        2.94      3.44 o 
   9   9   3        0.01       -1.39      3.54 o 
  10   9   3        6.93       12.75      4.75 o 
  11   9   3        0.07        1.86      5.01 o 
  -4  10   3        0.06        0.60      4.16 o 
  -3  10   3        6.19       -3.47      3.47 o 
  -2  10   3        3.26        3.54      3.40 o 
  -1  10   3        6.18        5.31      2.68 o 
   0  10   3       13.36       16.04      3.00 o 
   1  10   3        3.17        5.33      2.56 o 
   2  10   3        8.99        2.25      2.47 o 
   3  10   3      113.16      106.70      4.96 o 
   4  10   3        3.95        2.72      2.41 o 
   5  10   3       16.60       16.43      4.18 o 
   6  10   3       15.88       17.08      4.89 o 
   7  10   3       15.24       14.09      4.08 o 
   8  10   3        0.00        4.67      3.75 o 
   9  10   3        0.01        3.89      4.20 o 
  10  10   3        0.93       -2.24      4.57 o 
  -2  11   3        1.00        6.40      4.18 o 
  -1  11   3        0.09       -0.29      5.12 o 
   0  11   3        6.57        8.38      3.68 o 
   1  11   3        6.85       10.00      3.04 o 
   2  11   3       22.50       20.20      3.24 o 
   3  11   3        8.22       11.63      3.30 o 
   4  11   3        3.39        4.63      2.50 o 
   5  11   3        0.00       -2.02      3.15 o 
   6  11   3        3.42        5.26      3.66 o 
   7  11   3        4.97       -2.98      3.35 o 
   8  11   3        0.03       -2.00      3.94 o 
   9  11   3        0.78       -1.28      4.50 o 
   0  12   3        0.06        5.13      4.29 o 
   1  12   3        0.36        4.04      5.25 o 
   2  12   3        4.27        3.34      4.83 o 
   3  12   3        1.90        2.34      4.82 o 
   4  12   3        5.31       10.02      6.11 o 
   5  12   3        0.07        1.32      3.64 o 
   6  12   3        0.33        1.05      4.05 o 
   7  12   3        2.14        0.74      3.88 o 
  -2 -11   4        0.37       -1.23      8.81 o 
  -6 -10   4        0.70       -4.53      4.53 o 
  -5 -10   4        0.12        1.13      8.88 o 
  -4 -10   4        2.06        8.88      5.90 o 
  -3 -10   4       44.88       44.63      6.31 o 
  -2 -10   4       28.36       31.31      5.35 o 
  -1 -10   4        1.98        7.02      4.50 o 
   0 -10   4        2.69       10.56      4.27 o 
   1 -10   4        4.57        6.70      4.39 o 
   2 -10   4        7.65       13.52      5.84 o 
  -8  -9   4        3.44       -7.50      7.50 o 
  -7  -9   4        0.30       -1.24      4.23 o 
  -6  -9   4        4.06        6.33      4.39 o 
  -5  -9   4        1.58       -0.70      3.90 o 
  -4  -9   4        6.16        7.91      3.90 o 
  -3  -9   4        1.39        1.72      3.87 o 
  -2  -9   4        0.18       -0.43      3.40 o 
  -1  -9   4       17.64       16.38      3.12 o 
   0  -9   4       10.46       10.01      2.81 o 
   1  -9   4        1.48        1.81      3.45 o 
   2  -9   4       61.07       71.68      6.55 o 
   3  -9   4       18.54       28.42      5.27 o 
   4  -9   4        8.93        5.64      4.49 o 
  -9  -8   4        2.32        3.97      5.50 o 
  -8  -8   4        1.49       -3.97      3.97 o 
  -7  -8   4        0.27       -1.32      6.26 o 
  -6  -8   4        0.43        3.03      3.67 o 
  -5  -8   4       19.04       19.39      4.22 o 
  -4  -8   4       56.59       59.97      7.05 o 
  -3  -8   4        2.36        6.72      3.09 o 
  -2  -8   4      101.52      108.01     10.57 o 
  -1  -8   4       23.44       20.02      2.87 o 
   0  -8   4       31.78       26.06      3.71 o 
   1  -8   4        0.00       -0.98      2.30 o 
   2  -8   4       19.36       26.49      9.70 o 
   3  -8   4        0.01       -0.22      3.25 o 
   4  -8   4       20.80       29.37      7.29 o 
   5  -8   4       20.33       21.90      4.99 o 
  -9  -7   4        4.09        4.58      3.66 o 
  -8  -7   4        9.33        8.37      3.47 o 
  -7  -7   4       27.63       33.78      3.94 o 
  -6  -7   4        0.68        0.46      2.61 o 
  -5  -7   4        1.27        1.99      2.42 o 
  -4  -7   4       19.56       19.65      3.66 o 
  -3  -7   4        5.49        4.26      2.76 o 
  -2  -7   4        0.40        1.98      1.92 o 
  -1  -7   4       26.87       27.26      2.72 o 
   0  -7   4      103.51       96.76      4.66 o 
   1  -7   4       39.34       38.59      3.32 o 
   2  -7   4       11.69       14.08      2.56 o 
   3  -7   4       11.15        5.08      3.22 o 
   4  -7   4        6.92        7.42      3.35 o 
   5  -7   4        0.63        4.87      3.43 o 
   6  -7   4        6.26        5.95      4.06 o 
   7  -7   4        0.45       -0.58      4.34 o 
 -10  -6   4        3.05        5.34      3.54 o 
  -9  -6   4        1.06       -0.38      4.46 o 
  -8  -6   4        1.33        0.34      4.22 o 
  -7  -6   4       20.40       27.18      3.57 o 
  -6  -6   4        5.31        7.98      2.73 o 
  -5  -6   4       82.44       99.46      4.90 o 
  -4  -6   4       38.44       32.40      5.45 o 
  -3  -6   4      157.57      175.06      6.19 o 
  -2  -6   4      140.14      127.04      4.85 o 
  -1  -6   4       97.11       97.23      4.28 o 
   0  -6   4       61.25       60.63      3.48 o 
   1  -6   4        0.01        0.27      1.93 o 
   2  -6   4       23.62       20.89      2.65 o 
   3  -6   4        6.69        8.99      2.20 o 
   4  -6   4       33.04       35.20      4.33 o 
   5  -6   4       13.66       12.84      6.33 o 
   6  -6   4       38.02       33.50      4.72 o 
   7  -6   4        0.05        3.53      3.66 o 
   8  -6   4        0.82        1.60      4.25 o 
 -10  -5   4        2.57       -3.17      3.17 o 
  -9  -5   4       15.61       11.40      4.90 o 
  -8  -5   4       68.90       65.55      4.45 o 
  -7  -5   4        4.49        9.41      2.66 o 
  -6  -5   4        6.62        5.04      2.30 o 
  -5  -5   4       10.95       18.84      2.59 o 
  -4  -5   4        0.21        0.48      1.61 o 
  -3  -5   4       14.52       13.74      2.03 o 
  -2  -5   4       58.24       64.67      2.64 o 
  -1  -5   4       22.95       25.94      2.11 o 
   0  -5   4      495.47      455.81     11.47 o 
   1  -5   4      136.74      135.41      5.02 o 
   2  -5   4      174.70      162.90      8.90 o 
   3  -5   4        0.71       -0.45      1.66 o 
   4  -5   4       59.57       64.68      3.80 o 
   5  -5   4        0.00       -1.22      2.75 o 
   6  -5   4       17.31       20.17      4.10 o 
   7  -5   4       10.15        9.99      3.58 o 
   8  -5   4        1.13        9.15      3.77 o 
   9  -5   4        0.04        6.66      4.36 o 
 -10  -4   4        0.50        0.61      3.12 o 
  -9  -4   4       28.28       30.69      3.57 o 
  -8  -4   4       32.06       26.30      3.15 o 
  -7  -4   4        2.15        0.65      2.38 o 
  -6  -4   4       66.55       64.63      5.68 o 
  -5  -4   4       30.89       24.97      3.51 o 
  -4  -4   4       22.26       27.55      2.36 o 
  -3  -4   4       82.48       86.59      2.94 o 
  -2  -4   4      218.79      265.30      6.10 o 
  -1  -4   4      153.03      142.53      3.86 o 
   0  -4   4       32.09       30.94      1.62 o 
   1  -4   4       20.41       20.70      2.30 o 
   2  -4   4       19.23       15.85      1.99 o 
   3  -4   4      446.48      434.23     11.17 o 
   4  -4   4       34.50       35.02      7.23 o 
   5  -4   4       30.37       34.15      2.98 o 
   6  -4   4       59.24       52.06      4.67 o 
   7  -4   4       18.47       17.06      4.70 o 
   8  -4   4        3.59        3.14      3.26 o 
   9  -4   4        3.17        1.21      3.67 o 
 -10  -3   4        4.33       10.59      4.20 o 
  -9  -3   4        4.06        3.93      3.50 o 
  -8  -3   4       13.84       15.60      2.66 o 
  -7  -3   4        0.36        1.22      2.06 o 
  -6  -3   4      292.32      301.68      9.37 o 
  -5  -3   4      194.80      216.30      6.94 o 
  -4  -3   4       17.97       18.79      1.98 o 
  -3  -3   4      368.56      374.17      7.83 o 
  -2  -3   4       31.24       40.07      2.85 o 
  -1  -3   4      415.43      416.58      8.44 o 
   0  -3   4      828.66      864.55     15.91 o 
   1  -3   4      134.24      137.50      4.46 o 
   2  -3   4        9.34       12.45      1.65 o 
   3  -3   4       28.00       33.29      2.55 o 
   4  -3   4       50.82       49.75      2.73 o 
   5  -3   4       95.18       89.57      4.23 o 
   6  -3   4      368.51      361.19     17.81 o 
   7  -3   4        0.34        3.12      3.69 o 
   8  -3   4       11.81       17.76      3.50 o 
   9  -3   4        1.83        2.99      3.13 o 
  10  -3   4        1.23        3.97      3.54 o 
 -10  -2   4        8.58        6.16      4.09 o 
  -9  -2   4        0.02        0.65      3.24 o 
  -8  -2   4        4.68        5.68      2.28 o 
  -7  -2   4        1.44        0.59      1.90 o 
  -6  -2   4       22.45       23.49      2.49 o 
  -5  -2   4      276.36      286.27      8.25 o 
  -4  -2   4      230.23      230.83      6.77 o 
  -3  -2   4      200.34      230.00      5.20 o 
  -2  -2   4       36.79       39.53      1.70 o 
  -1  -2   4     1327.23     1518.05     26.88 o 
   0  -2   4      596.75      664.90     12.37 o 
   1  -2   4       28.04       19.90      1.58 o 
   2  -2   4      343.22      303.84      7.76 o 
   3  -2   4      116.82      115.62      3.20 o 
   4  -2   4        0.05        0.80      1.09 o 
   5  -2   4       27.68       29.71      2.29 o 
   6  -2   4      175.35      170.76     11.04 o 
   7  -2   4      202.92      193.33      5.61 o 
   8  -2   4       55.69       48.69      3.54 o 
   9  -2   4       14.76       15.37      3.62 o 
  10  -2   4        5.12        7.27      3.45 o 
  11  -2   4        1.33       14.90      6.14 o 
 -10  -1   4        0.12        2.34      4.20 o 
  -9  -1   4        0.99        2.50      3.30 o 
  -8  -1   4        1.40        2.51      2.81 o 
  -7  -1   4        9.65        6.98      2.21 o 
  -6  -1   4       26.13       27.91      2.49 o 
  -5  -1   4      103.23      104.36      7.15 o 
  -4  -1   4        0.04       -0.89      0.89 o 
  -3  -1   4       98.47       86.61      3.30 o 
  -2  -1   4      172.38      175.13      4.12 o 
  -1  -1   4      142.39      125.55      3.14 o 
   0  -1   4      237.49      273.35      5.61 o 
   1  -1   4       11.84        9.43      1.62 o 
   2  -1   4       39.27       37.16      1.99 o 
   3  -1   4      441.58      473.76      9.27 o 
   4  -1   4        0.11        1.13      0.98 o 
   5  -1   4      188.54      204.52      5.15 o 
   6  -1   4       94.80       88.25      3.90 o 
   7  -1   4      113.28      118.33      6.28 o 
   8  -1   4      174.78      192.29      6.60 o 
   9  -1   4       26.22       26.26      2.99 o 
  10  -1   4       13.61        8.05      4.13 o 
  11  -1   4        0.17        8.96      5.66 o 
 -10   0   4        0.42        2.43      7.23 o 
  -9   0   4        8.37        8.92      3.74 o 
  -8   0   4       23.89       16.25      3.90 o 
  -7   0   4       42.94       48.65      4.63 o 
  -6   0   4       30.61       30.01      2.65 o 
  -5   0   4       24.77       23.94      1.77 o 
  -4   0   4       10.43        6.09      1.10 o 
  -3   0   4       17.86       19.69      1.31 o 
  -2   0   4      132.72      128.12      7.28 o 
  -1   0   4      189.54      178.97      4.72 o 
   0   0   4      293.60      321.16      6.34 o 
   1   0   4     1511.32     1535.38     26.76 o 
   2   0   4      936.38      967.12     19.82 o 
   3   0   4     1614.14     1822.61     31.87 o 
   4   0   4      187.19      174.76      4.28 o 
   5   0   4       14.94       12.90      1.57 o 
   6   0   4        6.98        4.65      1.25 o 
   7   0   4       92.11       85.43      4.39 o 
   8   0   4      118.82      102.89      4.54 o 
   9   0   4       55.68       58.22      3.24 o 
  10   0   4       63.25       69.93      4.42 o 
  11   0   4       13.84       11.48      3.84 o 
 -10   1   4        0.00       -1.26      4.31 o 
  -9   1   4        5.91        6.60      3.82 o 
  -8   1   4        3.28        5.51      3.26 o 
  -7   1   4        0.24       -0.86      2.50 o 
  -6   1   4       38.14       45.22      3.21 o 
  -5   1   4      246.60      244.83      5.98 o 
  -4   1   4        7.98       11.76      1.28 o 
  -3   1   4        8.63       13.60      1.17 o 
  -2   1   4      176.23      151.59      3.67 o 
  -1   1   4      341.80      373.54      7.36 o 
   0   1   4       43.19       45.58      1.83 o 
   1   1   4      436.78      477.49     12.96 o 
   2   1   4      759.78      827.12     17.23 o 
   3   1   4      117.22      108.88      3.30 o 
   4   1   4      454.90      418.40      9.68 o 
   5   1   4       30.20       17.45      1.42 o 
   6   1   4      121.64      135.51      3.93 o 
   7   1   4      130.32      116.78      3.86 o 
   8   1   4       30.46       32.78      2.39 o 
   9   1   4       13.59       15.04      2.09 o 
  10   1   4        2.54        4.79      2.48 o 
  11   1   4       16.81       21.53      6.77 o 
  12   1   4       22.78       33.43      5.17 o 
 -10   2   4        1.79        6.45      5.03 o 
  -9   2   4       20.08       20.61      4.80 o 
  -8   2   4       25.25       26.86      4.40 o 
  -7   2   4        0.43        2.54      3.07 o 
  -6   2   4        5.08        3.36      1.97 o 
  -5   2   4      388.23      338.39     18.27 o 
  -4   2   4        4.97        1.86      1.00 o 
  -3   2   4      259.53      268.72      5.92 o 
  -2   2   4      560.61      590.14     11.22 o 
  -1   2   4       26.48       29.18      1.62 o 
   0   2   4       96.48       99.63      2.59 o 
   1   2   4     4914.96     5274.57     89.71 o 
   2   2   4      113.45      107.16      3.30 o 
   3   2   4      154.22      145.69      3.42 o 
   4   2   4      681.03      691.46     12.92 o 
   5   2   4       30.46       26.94      1.58 o 
   6   2   4       16.44       15.27      1.69 o 
   7   2   4       87.57       82.47      3.14 o 
   8   2   4       17.70       13.68      2.22 o 
   9   2   4       36.60       43.96      2.89 o 
  10   2   4        0.28        1.23      2.26 o 
  11   2   4        1.17        4.17      2.77 o 
  12   2   4        8.88       14.26      6.75 o 
  -9   3   4        0.28       -1.24      4.06 o 
  -8   3   4       24.06       25.13      4.40 o 
  -7   3   4       18.51       21.75      2.88 o 
  -6   3   4      217.15      220.27      7.56 o 
  -5   3   4        2.27       -0.86      1.71 o 
  -4   3   4       17.59       17.72      2.14 o 
  -3   3   4      323.00      305.45      8.15 o 
  -2   3   4      233.89      240.94      6.55 o 
  -1   3   4        0.95       -0.70      0.70 o 
   0   3   4       16.11       17.97      1.17 o 
   1   3   4     1414.39     1530.13     26.84 o 
   2   3   4     1574.97     1727.99     34.81 o 
   3   3   4     2254.64     2335.87     46.60 o 
   4   3   4      402.72      361.84      7.31 o 
   5   3   4      175.71      182.77      4.46 o 
   6   3   4      235.81      229.46      5.52 o 
   7   3   4       44.07       40.38      2.21 o 
   8   3   4        8.17       10.72      1.66 o 
   9   3   4       34.65       34.20      3.06 o 
  10   3   4        7.58       10.82      2.52 o 
  11   3   4        1.14       -1.43      3.12 o 
  12   3   4        0.02        3.59      5.55 o 
  -9   4   4        2.57        1.56      4.23 o 
  -8   4   4       14.67       17.62      4.27 o 
  -7   4   4       13.53       15.61      2.81 o 
  -6   4   4       93.88       93.32      6.59 o 
  -5   4   4      254.06      234.32      7.63 o 
  -4   4   4        7.60        5.63      1.80 o 
  -3   4   4      147.84      136.95      5.68 o 
  -2   4   4      101.90      106.69      3.97 o 
  -1   4   4        0.52        1.51      0.83 o 
   0   4   4     1328.60     1356.30     24.15 o 
   1   4   4       78.38       93.00      2.67 o 
   2   4   4      328.95      312.60      7.40 o 
   3   4   4     2772.57     2982.99     51.53 o 
   4   4   4      690.65      717.67     13.49 o 
   5   4   4      497.90      497.36      9.94 o 
   6   4   4       24.45       31.61      1.80 o 
   7   4   4      112.83      121.00      3.76 o 
   8   4   4       70.35       70.58      3.01 o 
   9   4   4        2.25        2.97      2.06 o 
  10   4   4       14.12       10.35      3.25 o 
  11   4   4       18.37       18.62      4.17 o 
  12   4   4        0.10        5.26      5.18 o 
  -8   5   4        8.13       10.94      5.50 o 
  -7   5   4        1.80        2.87      2.78 o 
  -6   5   4        9.34       11.87      2.66 o 
  -5   5   4       28.99       31.43      3.08 o 
  -4   5   4      716.66      692.94     16.71 o 
  -3   5   4      398.27      384.61     10.26 o 
  -2   5   4       67.16       70.83      3.42 o 
  -1   5   4      119.59      118.11      4.26 o 
   0   5   4        3.75        3.57      0.93 o 
   1   5   4      631.72      708.46     13.41 o 
   2   5   4     2219.96     2415.45     42.16 o 
   3   5   4      553.77      554.33     10.80 o 
   4   5   4      400.49      404.19      8.34 o 
   5   5   4      650.34      686.18     13.33 o 
   6   5   4      118.14      112.79      3.50 o 
   7   5   4       33.08       36.38      2.72 o 
   8   5   4       40.50       39.31      2.98 o 
   9   5   4        0.66        2.98      2.67 o 
  10   5   4        0.21        2.23      2.80 o 
  11   5   4        2.08        3.53      3.36 o 
  12   5   4        3.00        2.15      4.16 o 
  -7   6   4        1.66        4.24      2.92 o 
  -6   6   4        6.43        9.80      3.38 o 
  -5   6   4        0.57        3.18      2.42 o 
  -4   6   4       69.33       60.97      3.77 o 
  -3   6   4      215.92      216.28      7.16 o 
  -2   6   4      539.98      504.92     12.68 o 
  -1   6   4      682.29      652.72     15.37 o 
   0   6   4        8.31        8.21      1.55 o 
   1   6   4       77.88       77.57      2.74 o 
   2   6   4      135.15      141.57      3.94 o 
   3   6   4       36.21       39.00      2.20 o 
   4   6   4       44.71       41.04      2.05 o 
   5   6   4       22.67       21.64      2.06 o 
   6   6   4      141.98      143.38      5.11 o 
   7   6   4       70.98       74.56      5.63 o 
   8   6   4        2.88        2.79      2.95 o 
   9   6   4        2.92        5.71      2.95 o 
  10   6   4        5.24        9.51      3.46 o 
  11   6   4        1.14       -0.33      3.40 o 
  12   6   4        2.39        3.16      4.65 o 
  -7   7   4        0.20       -2.23      3.23 o 
  -6   7   4        0.09        1.71      2.87 o 
  -5   7   4       27.78       24.16      3.34 o 
  -4   7   4      108.68      121.36      5.60 o 
  -3   7   4        2.89        2.43      2.00 o 
  -2   7   4      365.93      354.46     10.02 o 
  -1   7   4      369.86      334.79      9.42 o 
   0   7   4      428.29      403.05     28.09 o 
   1   7   4        5.59        5.51      1.90 o 
   2   7   4       54.07       53.17      2.50 o 
   3   7   4       31.30       33.63      2.08 o 
   4   7   4       41.27       45.20      3.07 o 
   5   7   4        0.22       -1.31      1.31 o 
   6   7   4       43.29       39.70      5.40 o 
   7   7   4        7.09        7.10      2.85 o 
   8   7   4       14.98       13.19      3.34 o 
   9   7   4        0.04       -3.29      3.62 o 
  10   7   4       16.54       12.35      3.96 o 
  11   7   4        3.01        0.71      3.76 o 
  12   7   4        5.29       12.62      4.80 o 
  -6   8   4        1.08        5.51      3.49 o 
  -5   8   4        2.41        2.78      2.83 o 
  -4   8   4       44.64       44.61      4.69 o 
  -3   8   4       49.47       46.09      3.69 o 
  -2   8   4        3.79        5.64      2.12 o 
  -1   8   4        0.47        0.13      2.00 o 
   0   8   4      274.28      259.98      8.02 o 
   1   8   4      298.18      288.35     12.28 o 
   2   8   4       79.78       70.93      6.32 o 
   3   8   4       51.79       40.01      2.43 o 
   4   8   4        3.36        0.06      2.08 o 
   5   8   4        6.35        1.52      1.96 o 
   6   8   4        6.91        5.97      2.13 o 
   7   8   4       32.03       29.98      3.97 o 
   8   8   4        3.23        4.02      3.23 o 
   9   8   4        4.66        1.85      3.33 o 
  10   8   4        0.04        2.98      3.91 o 
  11   8   4        0.48       -2.21      4.04 o 
  -5   9   4        2.44        0.50      3.28 o 
  -4   9   4        3.25        3.61      2.96 o 
  -3   9   4       49.20       54.83      4.31 o 
  -2   9   4       83.02       88.67      4.89 o 
  -1   9   4        0.48       -0.21      2.10 o 
   0   9   4       12.21       16.83      3.67 o 
   1   9   4       23.54       17.84      5.21 o 
   2   9   4       18.25       19.70      2.75 o 
   3   9   4       87.97       83.48      4.59 o 
   4   9   4        2.88        2.94      2.01 o 
   5   9   4        0.67        0.38      2.37 o 
   6   9   4       14.03       15.25      3.46 o 
   7   9   4        1.74        3.31      4.41 o 
   8   9   4        0.71       -1.57      3.02 o 
   9   9   4        0.63        2.11      3.84 o 
  10   9   4        0.00        0.79      4.37 o 
  11   9   4        0.98       -0.56      4.59 o 
  -3  10   4        3.81        1.19      2.91 o 
  -2  10   4       14.85       15.77      3.87 o 
  -1  10   4       33.54       34.02      5.12 o 
   0  10   4       14.41       15.84      2.86 o 
   1  10   4        0.72       -2.21      2.26 o 
   2  10   4       29.41       28.41      3.26 o 
   3  10   4        3.54        6.86      2.32 o 
   4  10   4        7.68        6.92      2.37 o 
   5  10   4        0.02       -0.55      2.57 o 
   6  10   4       14.38       15.63      3.73 o 
   7  10   4        0.01        1.28      4.47 o 
   8  10   4        0.08       -0.35      3.75 o 
   9  10   4        1.51       -0.73      3.86 o 
  10  10   4        1.36        4.80      4.61 o 
  -2  11   4        0.06        2.25      4.08 o 
  -1  11   4       13.03       11.34      4.05 o 
   0  11   4        6.12        6.34      2.85 o 
   1  11   4        0.07        1.11      2.55 o 
   2  11   4       41.67       48.25      4.85 o 
   3  11   4        1.42        1.75      2.77 o 
   4  11   4        0.61       -0.27      2.25 o 
   5  11   4        0.16       -2.32      2.32 o 
   6  11   4        0.38        1.69      4.01 o 
   7  11   4        1.39       -0.10      3.52 o 
   8  11   4        1.03       -2.09      4.13 o 
   9  11   4        0.06       -3.88      6.88 o 
   0  12   4        3.80        0.08      5.13 o 
   1  12   4        7.40        3.04      4.93 o 
   2  12   4        0.33        1.69      3.65 o 
   3  12   4       11.27       14.97      6.47 o 
   4  12   4        0.83       -2.58      5.22 o 
   5  12   4        5.76        6.16      5.94 o 
   6  12   4        4.22        7.48      4.10 o 
   7  12   4        2.42        2.17      4.98 o 
   8  12   4        0.26       -5.95      6.94 o 
  -5 -10   5        1.89        6.47      8.01 o 
  -4 -10   5        0.18        1.63      4.49 o 
  -3 -10   5        1.76       -4.61      4.61 o 
  -2 -10   5        6.28       -3.02      4.64 o 
  -1 -10   5       32.51       31.06      5.81 o 
   0 -10   5        0.18        1.97      5.99 o 
   1 -10   5        9.96        6.39      4.64 o 
  -7  -9   5        3.58        6.95      8.56 o 
  -6  -9   5        0.29       -1.94      6.01 o 
  -5  -9   5        2.06        7.96      4.44 o 
  -4  -9   5        0.00       -0.51      9.11 o 
  -3  -9   5        5.47        3.98      3.89 o 
  -2  -9   5        3.36        2.82      5.40 o 
  -1  -9   5        8.46       13.07      3.25 o 
   0  -9   5        0.00        1.97      2.69 o 
   1  -9   5       15.41        9.10      3.80 o 
   2  -9   5        3.34        1.72      3.83 o 
   3  -9   5        0.96        3.94      4.36 o 
  -8  -8   5        0.59       -3.94      4.64 o 
  -7  -8   5        2.88        4.94      4.25 o 
  -6  -8   5        6.60       11.99      4.32 o 
  -5  -8   5        3.75        7.39      4.12 o 
  -4  -8   5       12.35        9.04      3.69 o 
  -3  -8   5        0.03       -4.59      4.59 o 
  -2  -8   5        2.67        6.12      3.53 o 
  -1  -8   5        4.96        6.47      2.49 o 
   0  -8   5        4.97        7.89      2.54 o 
   1  -8   5        5.42        5.15      2.61 o 
   2  -8   5        0.06        0.91      3.19 o 
   3  -8   5        0.30       -0.23      5.60 o 
   4  -8   5       26.66       30.66      7.19 o 
   5  -8   5        5.85        6.55      4.36 o 
  -9  -7   5        0.52        1.73      5.35 o 
  -8  -7   5        0.28       -1.74      3.50 o 
  -7  -7   5        0.06        2.72      3.11 o 
  -6  -7   5        6.18        3.93      3.51 o 
  -5  -7   5        3.93        4.08      3.48 o 
  -4  -7   5        0.32        0.18      3.01 o 
  -3  -7   5        0.34       -1.32      3.75 o 
  -2  -7   5       92.86       86.74      4.37 o 
  -1  -7   5      236.49      204.68      8.31 o 
   0  -7   5        0.90       -1.53      2.07 o 
   1  -7   5       53.81       61.54      4.02 o 
   2  -7   5        8.08       10.41      2.69 o 
   3  -7   5       19.94       16.69      3.87 o 
   4  -7   5        6.15        8.92      3.78 o 
   5  -7   5       10.61        8.09      5.66 o 
   6  -7   5        0.04        6.83      4.26 o 
  -9  -6   5        2.23        6.21      4.32 o 
  -8  -6   5        1.64        1.62      3.44 o 
  -7  -6   5       15.23       15.68      3.20 o 
  -6  -6   5        0.52        2.14      2.64 o 
  -5  -6   5        6.47       13.27      4.71 o 
  -4  -6   5        0.17        5.42      2.87 o 
  -3  -6   5       32.68       37.82      4.21 o 
  -2  -6   5       74.53       72.37      3.84 o 
  -1  -6   5        3.29        1.28      1.70 o 
   0  -6   5       10.67        6.87      2.08 o 
   1  -6   5        2.33        5.23      2.08 o 
   2  -6   5       31.79       24.28      5.32 o 
   3  -6   5       95.55      101.00      4.97 o 
   4  -6   5       31.83       39.15      7.81 o 
   5  -6   5       17.16       16.01      3.79 o 
   6  -6   5        5.08       12.60      3.88 o 
   7  -6   5        0.19        0.25      4.15 o 
 -10  -5   5        0.10        1.81      4.61 o 
  -9  -5   5        2.88       -0.66      3.00 o 
  -8  -5   5        4.99        5.46      3.13 o 
  -7  -5   5        2.78        1.11      2.48 o 
  -6  -5   5       36.65       45.01      3.63 o 
  -5  -5   5       15.05       14.47      2.50 o 
  -4  -5   5        2.75        7.54      2.17 o 
  -3  -5   5       17.60       20.04      2.37 o 
  -2  -5   5        6.56        4.44      2.03 o 
  -1  -5   5       79.66       80.74     12.56 o 
   0  -5   5      379.42      348.69     21.32 o 
   1  -5   5      115.36      109.68      4.64 o 
   2  -5   5       77.82       68.07      3.78 o 
   3  -5   5        0.03       -1.86      1.86 o 
   4  -5   5        0.31       -1.84      1.84 o 
   5  -5   5       18.26       10.82      6.01 o 
   6  -5   5       77.88       81.81     10.40 o 
   7  -5   5        1.54        8.21      3.61 o 
   8  -5   5        3.46        8.33      4.03 o 
 -10  -4   5        0.08       -0.85      4.30 o 
  -9  -4   5        0.17       -2.56      2.78 o 
  -8  -4   5        0.49       -0.99      2.33 o 
  -7  -4   5       19.35       18.05      2.83 o 
  -6  -4   5       28.71       29.48      4.03 o 
  -5  -4   5       36.78       39.40      3.06 o 
  -4  -4   5      107.77      124.82      5.94 o 
  -3  -4   5      170.28      183.14      4.91 o 
  -2  -4   5       24.66       23.20      1.71 o 
  -1  -4   5      218.21      238.36      5.70 o 
   0  -4   5        9.90       12.00      1.72 o 
   1  -4   5        1.01       -0.15      1.35 o 
   2  -4   5      463.09      451.22     14.60 o 
   3  -4   5      283.70      298.16     14.04 o 
   4  -4   5       15.79       17.37      2.78 o 
   5  -4   5        6.17        5.08      2.53 o 
   6  -4   5        0.02       -0.26      2.64 o 
   7  -4   5        9.91       11.82      8.07 o 
   8  -4   5        4.17        3.16      3.21 o 
   9  -4   5        0.22        2.84      3.69 o 
 -10  -3   5        0.24       -2.52      4.95 o 
  -9  -3   5        1.91       -1.42      2.83 o 
  -8  -3   5        0.44        4.80      2.52 o 
  -7  -3   5       12.32       12.82      2.60 o 
  -6  -3   5      305.82      297.93      9.17 o 
  -5  -3   5       28.86       30.60      2.63 o 
  -4  -3   5       18.01       15.23      2.46 o 
  -3  -3   5        4.74        4.34      1.20 o 
  -2  -3   5       28.90       26.18      1.64 o 
  -1  -3   5       15.11        7.07      1.15 o 
   0  -3   5       52.29       56.41      2.06 o 
   1  -3   5       90.63       89.63      3.63 o 
   2  -3   5       48.31       42.97      3.12 o 
   3  -3   5       32.14       25.60      2.30 o 
   4  -3   5      120.30      116.57      4.90 o 
   5  -3   5      333.44      344.62     12.12 o 
   6  -3   5       69.31       63.44      3.75 o 
   7  -3   5       29.31       29.43      4.30 o 
   8  -3   5       37.76       45.60      4.64 o 
   9  -3   5       11.63       18.49      3.93 o 
  10  -3   5        5.28        9.15      7.66 o 
 -10  -2   5        4.56        3.64      4.71 o 
  -9  -2   5        4.37        4.58      3.73 o 
  -8  -2   5        2.76        0.06      2.41 o 
  -7  -2   5       16.11       18.50      2.70 o 
  -6  -2   5       24.98       22.65      2.68 o 
  -5  -2   5        1.23        0.79      1.93 o 
  -4  -2   5      327.64      338.36      9.26 o 
  -3  -2   5        0.80        1.72      1.22 o 
  -2  -2   5     1029.23     1140.80     20.84 o 
  -1  -2   5      118.15      113.13      3.21 o 
   0  -2   5       71.40       70.30      2.28 o 
   1  -2   5       47.18       42.65      2.28 o 
   2  -2   5      805.85      849.84     18.71 o 
   3  -2   5       72.32       85.29      5.88 o 
   4  -2   5      156.34      156.00      4.18 o 
   5  -2   5      273.87      265.49      6.42 o 
   6  -2   5      203.69      160.55     21.71 o 
   7  -2   5        3.93        2.25      2.03 o 
   8  -2   5        2.25       -2.36      2.36 o 
   9  -2   5       15.08       17.94      3.63 o 
  10  -2   5       32.19       36.08      6.31 o 
 -10  -1   5        6.55       11.01      4.79 o 
  -9  -1   5        1.39        0.30      3.43 o 
  -8  -1   5        4.80        7.86      9.87 o 
  -7  -1   5       20.51       22.82      2.78 o 
  -6  -1   5      155.43      135.26     16.97 o 
  -5  -1   5      189.37      162.89      9.52 o 
  -4  -1   5      128.05      117.56      3.48 o 
  -3  -1   5        1.21        0.81      0.94 o 
  -2  -1   5      382.99      384.72      7.96 o 
  -1  -1   5     1487.78     1662.40     29.36 o 
   0  -1   5      387.90      398.50      7.95 o 
   1  -1   5       77.16       69.74      2.09 o 
   2  -1   5      870.18      945.97     20.26 o 
   3  -1   5       56.08       63.57      2.43 o 
   4  -1   5      134.42      141.51      3.84 o 
   5  -1   5       67.67       68.80      2.74 o 
   6  -1   5      530.98      518.95     10.92 o 
   7  -1   5       21.03       22.86      2.16 o 
   8  -1   5      210.56      207.08      7.01 o 
   9  -1   5        1.43        3.22      3.91 o 
  10  -1   5        6.44       17.43      3.75 o 
  11  -1   5        2.25        4.47      5.10 o 
 -10   0   5        0.90       -1.66      4.25 o 
  -9   0   5        0.00       -3.49      3.49 o 
  -8   0   5        8.01        6.31      3.26 o 
  -7   0   5        0.23        4.91      2.99 o 
  -6   0   5      148.44      147.69      5.65 o 
  -5   0   5      104.61      100.31      7.02 o 
  -4   0   5        0.33        1.72      1.09 o 
  -3   0   5       11.95       16.56      2.82 o 
  -2   0   5      455.16      499.07      9.83 o 
  -1   0   5      350.59      344.97      8.29 o 
   0   0   5      499.67      519.15      9.92 o 
   1   0   5     1828.74     1950.76     34.01 o 
   2   0   5        1.04       -0.32      0.66 o 
   3   0   5      122.65      116.66      5.85 o 
   4   0   5      805.56      890.82     16.57 o 
   5   0   5       31.46       31.91      1.86 o 
   6   0   5      170.63      169.53      4.75 o 
   7   0   5        1.80        1.92      1.45 o 
   8   0   5       13.34        8.09      3.13 o 
   9   0   5      122.14      120.83      4.60 o 
  10   0   5        5.14        3.91      2.47 o 
  11   0   5        2.42        1.12      4.93 o 
 -10   1   5        1.60       -1.05      4.87 o 
  -9   1   5        2.08        5.19      3.90 o 
  -8   1   5       11.96       11.97      4.18 o 
  -7   1   5       28.58       23.24      3.76 o 
  -6   1   5        3.73        5.21      2.60 o 
  -5   1   5        0.12        1.33      1.29 o 
  -4   1   5        0.11       -0.42      1.22 o 
  -3   1   5      267.37      246.45      5.68 o 
  -2   1   5     1387.88     1514.68     31.57 o 
  -1   1   5      290.45      316.27      7.63 o 
   0   1   5        3.26        4.00      1.49 o 
   1   1   5      195.71      188.81      4.96 o 
   2   1   5       30.67       31.50      1.61 o 
   3   1   5       57.39       51.30      1.91 o 
   4   1   5        1.44        2.16      1.02 o 
   5   1   5      130.26      131.08      4.32 o 
   6   1   5       77.08       70.90      6.41 o 
   7   1   5      107.93      102.68      3.67 o 
   8   1   5       27.83       30.56      2.39 o 
   9   1   5       10.69        6.66      1.97 o 
  10   1   5        4.46        6.67      3.02 o 
  11   1   5        3.71        3.67      3.31 o 
  12   1   5        3.61        6.08      6.17 o 
  -9   2   5        6.49       17.20      4.68 o 
  -8   2   5       27.63       34.08      4.84 o 
  -7   2   5        2.52        0.88      2.84 o 
  -6   2   5       41.88       44.96      3.28 o 
  -5   2   5       11.66       14.67      2.10 o 
  -4   2   5        5.24        7.77      1.34 o 
  -3   2   5      226.57      248.01      5.73 o 
  -2   2   5       62.51       76.70      2.52 o 
  -1   2   5       13.87       14.69      1.24 o 
   0   2   5      497.85      444.87     10.07 o 
   1   2   5      440.32      456.58      8.81 o 
   2   2   5        3.57        3.79      0.82 o 
   3   2   5      880.24      878.56     16.01 o 
   4   2   5      114.34      118.00      3.17 o 
   5   2   5      209.56      227.32      5.33 o 
   6   2   5        4.40        4.07      1.22 o 
   7   2   5        0.10       -0.87      1.29 o 
   8   2   5        8.07       10.60      1.81 o 
   9   2   5        3.34        5.36      1.84 o 
  10   2   5        7.60        5.10      3.12 o 
  11   2   5        0.66        3.08      3.45 o 
  12   2   5        0.58        3.23      6.05 o 
  -9   3   5       20.59       23.38      5.39 o 
  -8   3   5       15.68       17.10      4.35 o 
  -7   3   5        6.77        8.82      3.27 o 
  -6   3   5        0.01        0.03      2.01 o 
  -5   3   5       14.82       12.72      2.60 o 
  -4   3   5       36.57       28.10      3.42 o 
  -3   3   5      443.30      447.42     11.12 o 
  -2   3   5       13.53       13.80      1.18 o 
  -1   3   5      992.99     1031.61     18.80 o 
   0   3   5     1053.11     1101.51     19.85 o 
   1   3   5        0.05        0.12      0.80 o 
   2   3   5      142.97      124.32      3.88 o 
   3   3   5     1176.54     1199.56     24.93 o 
   4   3   5       86.23      110.87      3.81 o 
   5   3   5      116.92      125.42      3.45 o 
   6   3   5       13.15       12.62      1.37 o 
   7   3   5        9.61        6.97      1.45 o 
   8   3   5        4.41        4.87      2.03 o 
   9   3   5       33.40       29.54      2.41 o 
  10   3   5        0.19        2.81      2.87 o 
  11   3   5        1.50       -1.56      3.49 o 
  12   3   5        0.09       -0.99      8.07 o 
  -8   4   5        1.76        3.62      3.98 o 
  -7   4   5       59.40       71.43      8.70 o 
  -6   4   5       69.78       80.50      4.63 o 
  -5   4   5        2.25        3.60      2.05 o 
  -4   4   5        2.59        2.15      1.79 o 
  -3   4   5      132.10      131.77      4.89 o 
  -2   4   5      167.13      165.77      6.39 o 
  -1   4   5       24.24       16.52      1.27 o 
   0   4   5      167.53      161.11      5.33 o 
   1   4   5      924.12      995.04     18.14 o 
   2   4   5       87.34       80.92      2.40 o 
   3   4   5       79.87       71.02      3.30 o 
   4   4   5        1.53        4.25      1.55 o 
   5   4   5      106.28       92.58      2.81 o 
   6   4   5       78.08       69.77      2.57 o 
   7   4   5       24.00       25.54      1.86 o 
   8   4   5       69.64       67.09      3.61 o 
   9   4   5        9.60       10.45      3.04 o 
  10   4   5        7.91        5.04      3.14 o 
  11   4   5        2.63        3.57      3.44 o 
  12   4   5        0.13       -3.72      3.72 o 
  -8   5   5        1.30        2.76      4.14 o 
  -7   5   5        8.00        6.34      3.06 o 
  -6   5   5       93.73       82.17      5.01 o 
  -5   5   5       15.49       17.66      2.75 o 
  -4   5   5      392.29      387.17     10.80 o 
  -3   5   5       29.90       29.55      2.66 o 
  -2   5   5      183.36      180.40      5.90 o 
  -1   5   5      180.42      170.20      5.44 o 
   0   5   5      134.17      150.25      3.95 o 
   1   5   5       70.44       66.46      3.01 o 
   2   5   5      178.53      195.37      4.68 o 
   3   5   5      212.55      225.65      5.16 o 
   4   5   5       72.33       59.37      2.93 o 
   5   5   5      230.75      219.12      6.02 o 
   6   5   5      115.86      104.18      6.03 o 
   7   5   5        4.02        5.12      1.78 o 
   8   5   5       56.76       61.01      3.90 o 
   9   5   5        3.81        2.50      6.86 o 
  10   5   5        2.26        0.20      3.00 o 
  11   5   5        6.21        5.20      6.08 o 
  12   5   5        0.89       -0.54      3.90 o 
  -7   6   5        4.77        8.97      3.22 o 
  -6   6   5        0.10       -0.62      2.52 o 
  -5   6   5       77.89       86.87      4.95 o 
  -4   6   5       16.36       20.59      2.69 o 
  -3   6   5        1.14        3.93      2.00 o 
  -2   6   5       30.30       27.08      2.58 o 
  -1   6   5      329.86      328.03      8.98 o 
   0   6   5       31.97       30.17      2.72 o 
   1   6   5      228.73      234.02      5.65 o 
   2   6   5       89.28       70.46      3.17 o 
   3   6   5        1.66        3.71      1.26 o 
   4   6   5        0.18       -0.09      1.27 o 
   5   6   5       58.85       55.99      6.39 o 
   6   6   5        1.91        0.61      1.56 o 
   7   6   5       47.49       51.28      4.85 o 
   8   6   5       69.54       73.70      7.71 o 
   9   6   5        0.16       -1.50      4.82 o 
  10   6   5        0.23        2.45      3.23 o 
  11   6   5        0.06       -0.99      3.56 o 
  12   6   5        8.48       18.64      7.93 o 
  -6   7   5        2.11        0.42      4.64 o 
  -5   7   5       57.50       53.52      4.20 o 
  -4   7   5       38.15       32.66      3.39 o 
  -3   7   5        0.81        2.90      2.18 o 
  -2   7   5       13.70       14.95      2.66 o 
  -1   7   5        8.65       11.24      2.20 o 
   0   7   5        0.36       -0.86      3.21 o 
   1   7   5       43.97       45.86      2.37 o 
   2   7   5        2.43        1.55      1.26 o 
   3   7   5      169.05      161.66      4.53 o 
   4   7   5      802.73      850.28     34.72 o 
   5   7   5      147.47      130.70      6.44 o 
   6   7   5        2.91       -0.36      2.27 o 
   7   7   5       38.74       34.50      3.03 o 
   8   7   5       51.23       50.77      4.83 o 
   9   7   5        5.21        7.35      3.30 o 
  10   7   5        4.30        2.61      3.34 o 
  11   7   5        1.56        1.99      3.95 o 
  12   7   5        0.89        2.53      4.74 o 
  -6   8   5        9.70        5.83      5.58 o 
  -5   8   5        9.49        8.98      3.18 o 
  -4   8   5        0.87        0.49      2.57 o 
  -3   8   5        0.00       -0.50      2.16 o 
  -2   8   5       21.98       17.04      2.69 o 
  -1   8   5        0.01        0.73      2.06 o 
   0   8   5        0.50        1.87      1.79 o 
   1   8   5       49.44       49.07      3.24 o 
   2   8   5       83.41       84.48      3.31 o 
   3   8   5       85.69       85.52      3.35 o 
   4   8   5       85.92       80.95      4.93 o 
   5   8   5       27.57       23.65      2.62 o 
   6   8   5      137.65      142.42      5.52 o 
   7   8   5       17.03       12.02      3.29 o 
   8   8   5       36.59       34.31     11.18 o 
   9   8   5       60.28       54.05      5.49 o 
  10   8   5        0.36        1.66      4.15 o 
  11   8   5        1.49       -1.50      4.25 o 
  12   8   5        0.08        5.53      7.59 o 
  -4   9   5        0.89        1.99      3.11 o 
  -3   9   5        0.40       -0.13      2.92 o 
  -2   9   5       26.34       24.24      3.16 o 
  -1   9   5        9.49        7.00      3.81 o 
   0   9   5        1.59        0.09      2.93 o 
   1   9   5       11.71       14.95      3.56 o 
   2   9   5        0.01        6.00      2.11 o 
   3   9   5       25.96       27.39      2.64 o 
   4   9   5        6.06        8.53      3.34 o 
   5   9   5        0.09        3.60      2.39 o 
   6   9   5       13.37       15.92      4.11 o 
   7   9   5       33.32       30.15      4.14 o 
   8   9   5       34.33       31.84      5.03 o 
   9   9   5        1.00        2.42      3.61 o 
  10   9   5        6.93        4.52      4.30 o 
  11   9   5        0.27       -3.06      4.37 o 
  -3  10   5        5.95        7.68      3.34 o 
  -2  10   5        8.57       13.62      3.17 o 
  -1  10   5       55.24       53.20      5.56 o 
   0  10   5       64.15       70.99      4.54 o 
   1  10   5       44.44       42.74      4.10 o 
   2  10   5        3.26        5.48      4.06 o 
   3  10   5        4.90        6.35      2.84 o 
   4  10   5       15.84       20.89      2.83 o 
   5  10   5        0.91        0.81      2.22 o 
   6  10   5        6.80        7.76      3.50 o 
   7  10   5        0.78       -1.53      3.16 o 
   8  10   5        1.36        3.17      3.70 o 
   9  10   5        3.86        4.15      6.93 o 
  10  10   5        0.31       -1.00      4.37 o 
  -2  11   5        0.23        1.10      3.30 o 
  -1  11   5        0.45        1.61      3.10 o 
   0  11   5        0.95        7.08      3.52 o 
   1  11   5       18.22       16.82      4.04 o 
   2  11   5       88.46       85.79     10.93 o 
   3  11   5        6.10       12.11      3.80 o 
   4  11   5        1.23        0.49      3.24 o 
   5  11   5        0.45        0.61      2.43 o 
   6  11   5        0.98        3.06      3.21 o 
   7  11   5        2.79        0.20      4.54 o 
   8  11   5        1.61        6.13      4.16 o 
   9  11   5        1.01        2.63      4.30 o 
   0  12   5       12.11       12.88      6.99 o 
   1  12   5        2.51        3.05      3.66 o 
   2  12   5        1.02        1.03      3.61 o 
   3  12   5        3.50       10.91      3.83 o 
   4  12   5        3.67        7.14      3.88 o 
   5  12   5        0.75        2.29      5.88 o 
   6  12   5        0.15        0.31      3.58 o 
   7  12   5        5.39        6.98      3.89 o 
   8  12   5        0.24       -0.27      4.15 o 
  -3 -10   6        0.76       -5.36      7.59 o 
  -2 -10   6        7.41        5.36      7.73 o 
  -1 -10   6        3.09       -3.27      7.92 o 
  -6  -9   6        0.00        2.60      7.50 o 
  -5  -9   6        5.41       15.46      5.44 o 
  -4  -9   6        2.98       -0.58      4.82 o 
  -3  -9   6        2.94        8.25      4.43 o 
  -2  -9   6       22.08       23.49      5.13 o 
  -1  -9   6        4.72        1.37      4.30 o 
   0  -9   6        0.51       -0.80      2.81 o 
   1  -9   6       18.01       23.32      3.89 o 
   2  -9   6        0.76        1.51      4.17 o 
   3  -9   6        2.54        5.30      4.30 o 
  -7  -8   6        1.90        3.97      4.86 o 
  -6  -8   6        0.29       -0.02      4.28 o 
  -5  -8   6        9.67        7.82      4.51 o 
  -4  -8   6       11.46        3.13      3.87 o 
  -3  -8   6        1.14       -0.42      3.71 o 
  -2  -8   6        3.85        7.18      6.02 o 
  -1  -8   6        7.76        7.86      2.73 o 
   0  -8   6       63.06       62.92      5.61 o 
   1  -8   6       15.45        8.15      2.80 o 
   2  -8   6        0.68        1.09      3.62 o 
   3  -8   6        1.16        2.47      3.64 o 
   4  -8   6        7.25        4.44      5.90 o 
  -8  -7   6        0.00       -0.88      4.65 o 
  -7  -7   6        0.00        2.49      9.74 o 
  -6  -7   6        7.08        7.96      3.89 o 
  -5  -7   6       21.55       23.24      6.02 o 
  -4  -7   6        4.21       10.88      3.92 o 
  -3  -7   6        0.18       -2.81      6.07 o 
  -2  -7   6       15.10        7.61      3.45 o 
  -1  -7   6        1.85        2.08      2.26 o 
   0  -7   6       54.57       59.10      4.02 o 
   1  -7   6        4.17        8.01      2.37 o 
   2  -7   6       13.38       13.41      2.85 o 
   3  -7   6       27.79       31.11      3.50 o 
   4  -7   6        1.14        5.53      3.60 o 
   5  -7   6        4.75        1.50      4.06 o 
   6  -7   6        1.97        7.76      4.49 o 
  -8  -6   6        1.48       -2.51      3.20 o 
  -7  -6   6        5.53       12.59      3.43 o 
  -6  -6   6        0.12        0.73      4.75 o 
  -5  -6   6        0.08        0.96      2.95 o 
  -4  -6   6        3.85        4.75      2.98 o 
  -3  -6   6        1.83        2.00      3.03 o 
  -2  -6   6       34.53       29.56      5.31 o 
  -1  -6   6        0.53        5.49      2.02 o 
   0  -6   6       26.26       22.48      2.66 o 
   1  -6   6        0.06       -1.88      1.88 o 
   2  -6   6        9.22        8.83      2.42 o 
   3  -6   6       40.13       37.66      3.43 o 
   4  -6   6        0.00        1.11      2.74 o 
   5  -6   6        2.70       -1.02      3.22 o 
   6  -6   6       15.63       21.15      4.47 o 
   7  -6   6        5.11        6.58      4.21 o 
  -9  -5   6        0.68       -3.19      3.19 o 
  -8  -5   6        1.91        2.63      3.04 o 
  -7  -5   6        9.61       12.25      3.01 o 
  -6  -5   6       12.88       13.69      2.94 o 
  -5  -5   6       14.38       14.02      2.69 o 
  -4  -5   6       69.11       76.20      4.56 o 
  -3  -5   6        1.53        1.85      2.64 o 
  -2  -5   6       43.32       43.03      3.03 o 
  -1  -5   6       13.28       12.00      2.11 o 
   0  -5   6      232.31      238.18      7.53 o 
   1  -5   6      672.52      651.01     15.94 o 
   2  -5   6        1.23        2.18      1.86 o 
   3  -5   6       69.80       66.50      4.04 o 
   4  -5   6       27.78       19.17      2.83 o 
   5  -5   6       10.98       10.65      2.55 o 
   6  -5   6       16.48       28.98      4.42 o 
   7  -5   6        8.98       10.10      4.62 o 
   8  -5   6       30.83       42.27      8.24 o 
  -9  -4   6        5.16        4.60      4.86 o 
  -8  -4   6        2.32        3.73      2.82 o 
  -7  -4   6        7.11        4.45      2.49 o 
  -6  -4   6        2.26        0.72      2.23 o 
  -5  -4   6        1.74        0.29      1.90 o 
  -4  -4   6        8.83        4.85      2.06 o 
  -3  -4   6       47.01       43.80      5.18 o 
  -2  -4   6       26.87       26.46      2.71 o 
  -1  -4   6        0.44        1.18      1.96 o 
   0  -4   6      134.59      119.25      4.96 o 
   1  -4   6       41.68       38.57      2.76 o 
   2  -4   6      914.80      874.65     33.19 o 
   3  -4   6      215.04      206.30      6.97 o 
   4  -4   6       40.73       38.08      4.10 o 
   5  -4   6      358.43      329.44      9.92 o 
   6  -4   6       97.16       83.80      5.04 o 
   7  -4   6        3.17        5.03      3.04 o 
   8  -4   6        0.65        3.85      3.39 o 
   9  -4   6        4.96        7.58      4.60 o 
  -9  -3   6        1.50        3.29      4.22 o 
  -8  -3   6        2.84       -0.15      2.63 o 
  -7  -3   6        3.55       -1.34      2.30 o 
  -6  -3   6       73.20       72.96      4.30 o 
  -5  -3   6        0.02       -1.27      1.80 o 
  -4  -3   6       11.04        9.14      1.89 o 
  -3  -3   6        0.21        3.08      1.73 o 
  -2  -3   6       70.07       64.03      4.19 o 
  -1  -3   6      386.56      383.07      8.60 o 
   0  -3   6      112.81      108.51      4.72 o 
   1  -3   6      245.35      228.94      6.78 o 
   2  -3   6      270.23      280.54      8.01 o 
   3  -3   6      100.21       98.63      8.87 o 
   4  -3   6      109.06      102.54      5.68 o 
   5  -3   6       75.13       77.24      6.17 o 
   6  -3   6      206.20      199.64      7.12 o 
   7  -3   6       47.83       46.28      3.68 o 
   8  -3   6       11.87       14.22      3.53 o 
   9  -3   6        3.16        5.91      3.65 o 
  10  -3   6        7.70       15.43      7.27 o 
  -9  -2   6        0.15       -4.61      5.43 o 
  -8  -2   6        0.71        1.26      3.24 o 
  -7  -2   6       14.88       12.15      2.66 o 
  -6  -2   6       96.49       92.43      5.42 o 
  -5  -2   6        0.32        1.62      3.35 o 
  -4  -2   6      334.95      293.92     25.59 o 
  -3  -2   6        3.24        4.24      1.29 o 
  -2  -2   6       30.19       27.21      1.76 o 
  -1  -2   6      251.40      266.38      6.11 o 
   0  -2   6       33.62       29.97      1.87 o 
   1  -2   6      352.71      358.83      9.17 o 
   2  -2   6       10.46        9.33      1.63 o 
   3  -2   6      171.55      155.49      5.32 o 
   4  -2   6      469.60      460.24     11.70 o 
   5  -2   6      153.13      145.46      5.51 o 
   6  -2   6       34.85       45.13      4.17 o 
   7  -2   6        0.03       -0.05      2.14 o 
   8  -2   6       12.64       12.19      2.55 o 
   9  -2   6        1.40        2.26      2.91 o 
  10  -2   6        4.97       10.55      3.95 o 
  -9  -1   6        2.05        2.42      3.92 o 
  -8  -1   6        0.19        4.08      3.36 o 
  -7  -1   6       14.67       12.72      3.37 o 
  -6  -1   6        8.87        1.75      1.82 o 
  -5  -1   6        0.71        0.87      1.66 o 
  -4  -1   6        7.31        8.24      1.82 o 
  -3  -1   6      172.20      157.74      4.33 o 
  -2  -1   6      407.06      418.16      8.74 o 
  -1  -1   6       13.39        9.96      1.18 o 
   0  -1   6     1408.30     1595.76     28.42 o 
   1  -1   6      713.71      761.72     14.24 o 
   2  -1   6        5.21        3.50      1.31 o 
   3  -1   6       22.59       24.50      1.38 o 
   4  -1   6       54.93       52.40      2.24 o 
   5  -1   6       46.42       46.39      2.28 o 
   6  -1   6       22.06       22.97      1.99 o 
   7  -1   6       31.55       29.32      2.80 o 
   8  -1   6        0.84        1.81      3.29 o 
   9  -1   6        9.79       14.73      4.85 o 
  10  -1   6        0.27        3.22      3.09 o 
  11  -1   6        6.17       12.67      5.35 o 
  -9   0   6        3.12        1.98      4.61 o 
  -8   0   6        7.79       12.38      3.87 o 
  -7   0   6        0.18        1.86      6.02 o 
  -6   0   6      110.50      104.19      4.84 o 
  -5   0   6      541.36      568.06     14.29 o 
  -4   0   6      156.52      161.81      4.50 o 
  -3   0   6       28.85       26.84      2.44 o 
  -2   0   6      108.37      110.51      3.30 o 
  -1   0   6       24.35       16.21      3.32 o 
   0   0   6       94.87      119.33      3.28 o 
   1   0   6      241.89      285.18      6.13 o 
   2   0   6      165.14      168.67      4.64 o 
   3   0   6      346.63      386.47      7.97 o 
   4   0   6      577.41      594.90     11.68 o 
   5   0   6       36.72       39.26      2.14 o 
   6   0   6        2.43        1.82      1.40 o 
   7   0   6       32.28       34.49      2.36 o 
   8   0   6        6.15        5.96      1.97 o 
   9   0   6        0.76        5.41      2.09 o 
  10   0   6        0.49        1.30      2.94 o 
  11   0   6        1.51        5.01      4.26 o 
  -9   1   6       13.11       19.55      4.98 o 
  -8   1   6       24.38       21.06      4.44 o 
  -7   1   6        2.93       -0.46      2.93 o 
  -6   1   6        4.14        4.26      2.74 o 
  -5   1   6       46.00       45.95      5.88 o 
  -4   1   6       16.39       15.25      1.57 o 
  -3   1   6      470.70      465.47      9.65 o 
  -2   1   6      110.76      113.02      3.94 o 
  -1   1   6      554.42      601.79     11.67 o 
   0   1   6      590.89      603.45     13.29 o 
   1   1   6        8.12        5.87      0.98 o 
   2   1   6      242.14      269.53      5.82 o 
   3   1   6       43.80       44.32      3.00 o 
   4   1   6        1.60        6.90      1.18 o 
   5   1   6      447.70      472.09      9.71 o 
   6   1   6      203.87      195.07      5.17 o 
   7   1   6       84.96       88.14      4.00 o 
   8   1   6      319.56      339.93     12.92 o 
   9   1   6        0.02        0.60      1.82 o 
  10   1   6        1.33        0.80      2.13 o 
  -9   2   6        1.24       -1.63      4.17 o 
  -8   2   6        0.14        2.32      3.54 o 
  -7   2   6       34.64       32.24      9.56 o 
  -6   2   6      174.76      173.65      8.82 o 
  -5   2   6       34.67       31.65      2.82 o 
  -4   2   6        4.63        4.25      1.63 o 
  -3   2   6       69.81       70.98      2.68 o 
  -2   2   6      396.52      450.76      9.25 o 
  -1   2   6        7.97        4.17      1.11 o 
   0   2   6     1095.11     1151.02     24.03 o 
   1   2   6       21.29       23.49      1.99 o 
   2   2   6       37.49       27.79      1.46 o 
   3   2   6     1060.06     1108.20     27.37 o 
   4   2   6        1.29        0.53      0.97 o 
   5   2   6       21.92       30.38      2.07 o 
   6   2   6        6.12        5.36      1.34 o 
   7   2   6      304.47      297.50      7.14 o 
   8   2   6        6.94       11.94      1.86 o 
   9   2   6       10.86       12.64      2.11 o 
  10   2   6        4.57        4.52      2.49 o 
  11   2   6        1.83        6.02      3.45 o 
  12   2   6       17.71       37.09      7.72 o 
  -8   3   6        0.80        0.11      5.64 o 
  -7   3   6        2.57       10.01      4.89 o 
  -6   3   6       41.35       38.75      3.29 o 
  -5   3   6       32.95       35.01      3.43 o 
  -4   3   6       84.75       78.80      3.85 o 
  -3   3   6       88.83       88.12      4.44 o 
  -2   3   6       17.46       15.79      1.39 o 
  -1   3   6      468.51      448.20      9.10 o 
   0   3   6     1510.04     1566.22     27.89 o 
   1   3   6      122.04      105.60      2.99 o 
   2   3   6       41.19       36.17      2.02 o 
   3   3   6      146.46      122.78      4.11 o 
   4   3   6       97.89       99.48      3.70 o 
   5   3   6       59.93       63.35      2.30 o 
   6   3   6      132.48      138.06      4.27 o 
   7   3   6      223.92      224.25      6.84 o 
   8   3   6        0.08        0.99      2.11 o 
   9   3   6       73.12       69.14      7.05 o 
  10   3   6        0.02        0.46      3.16 o 
  11   3   6        0.38       -1.24      3.18 o 
  12   3   6        2.95        4.74      5.39 o 
  -8   4   6       15.52       18.78      5.93 o 
  -7   4   6        0.46       -0.59      3.61 o 
  -6   4   6        2.58        4.14      3.84 o 
  -5   4   6        0.29        2.59      1.98 o 
  -4   4   6      140.63      137.40      8.44 o 
  -3   4   6       16.39       20.80      2.26 o 
  -2   4   6       23.46       18.67      2.07 o 
  -1   4   6      428.57      393.46     10.71 o 
   0   4   6       87.45       86.77      2.80 o 
   1   4   6      737.76      778.13     16.93 o 
   2   4   6     1738.76     1741.17     30.84 o 
   3   4   6      612.59      727.75     16.20 o 
   4   4   6        5.09        3.46      1.45 o 
   5   4   6        0.00        0.83      1.40 o 
   6   4   6       72.08       73.86      3.49 o 
   7   4   6        2.41        0.88      1.75 o 
   8   4   6      131.85      145.66      5.55 o 
   9   4   6        0.17       -0.52      1.94 o 
  10   4   6        0.14        3.16      2.90 o 
  11   4   6        0.16       -1.34      3.23 o 
  12   4   6        3.82        4.94      4.20 o 
  -7   5   6       12.32       15.75      8.28 o 
  -6   5   6        0.25       -1.42      2.41 o 
  -5   5   6        2.44        4.02      2.32 o 
  -4   5   6       27.74       20.82      2.72 o 
  -3   5   6        0.76       -0.37      1.74 o 
  -2   5   6      251.35      241.68      7.28 o 
  -1   5   6      286.86      277.51     16.15 o 
   0   5   6        1.47        4.01      1.14 o 
   1   5   6       13.15       17.76      2.08 o 
   2   5   6      104.92      105.66      3.11 o 
   3   5   6      141.60      127.04      4.48 o 
   4   5   6       36.43       34.33      2.46 o 
   5   5   6        0.74        0.87      1.48 o 
   6   5   6       11.06       14.64      2.00 o 
   7   5   6       86.82       81.39      4.97 o 
   8   5   6        6.38        5.06      2.10 o 
   9   5   6        8.59       10.82      3.32 o 
  10   5   6       20.04       16.33      5.57 o 
  11   5   6       21.68       23.60      9.48 o 
  12   5   6        0.23       -1.48      4.08 o 
  -7   6   6        3.57        5.36      3.55 o 
  -6   6   6        4.44        5.94      3.08 o 
  -5   6   6      127.69      129.67      6.03 o 
  -4   6   6        7.15       10.19      2.40 o 
  -3   6   6      129.19      130.86      5.74 o 
  -2   6   6        6.02        5.55      1.91 o 
  -1   6   6       43.57       40.82      2.99 o 
   0   6   6      159.13      152.43      5.26 o 
   1   6   6      372.25      348.10      7.67 o 
   2   6   6       26.32       23.67      1.69 o 
   3   6   6        0.73       -1.10      1.10 o 
   4   6   6        4.05        4.61      3.14 o 
   5   6   6        0.41        1.03      2.11 o 
   6   6   6        9.80       11.90      2.08 o 
   7   6   6       40.60       41.00      3.06 o 
   8   6   6       64.40       63.26      3.97 o 
   9   6   6        0.00       -1.68      3.90 o 
  10   6   6        1.34        2.08      3.17 o 
  11   6   6        2.46        5.96      3.76 o 
  12   6   6        7.62        4.15      4.32 o 
  -6   7   6        4.77        5.33      3.66 o 
  -5   7   6       16.77       20.40      3.22 o 
  -4   7   6       72.54       61.30      4.30 o 
  -3   7   6       27.18       27.21      5.01 o 
  -2   7   6        0.03       -0.35      1.95 o 
  -1   7   6        8.38        5.11      2.03 o 
   0   7   6       35.42       31.99      3.25 o 
   1   7   6       22.84       19.15      3.32 o 
   2   7   6       17.90       14.49      1.64 o 
   3   7   6        0.41        2.95      1.69 o 
   4   7   6        2.49        2.75      1.81 o 
   5   7   6        0.01       -1.64      1.68 o 
   6   7   6        8.16       10.37      2.25 o 
   7   7   6        3.89        2.15      1.98 o 
   8   7   6       40.21       39.12      4.48 o 
   9   7   6        0.00        0.60      2.98 o 
  10   7   6        3.49        3.15      3.74 o 
  11   7   6        0.48        0.90      3.92 o 
  12   7   6        2.18        3.64      4.47 o 
  -5   8   6       14.49       17.78      4.41 o 
  -4   8   6        0.06       -1.37      2.67 o 
  -3   8   6        3.16        3.06      2.38 o 
  -2   8   6        4.78        3.09      2.26 o 
  -1   8   6        0.32        2.87      2.19 o 
   0   8   6        2.41        2.32      2.00 o 
   1   8   6       34.90       36.62      3.04 o 
   2   8   6        0.02       -0.56      1.69 o 
   3   8   6      161.65      151.69      5.56 o 
   4   8   6      125.64      102.82      4.60 o 
   5   8   6        0.80        0.40      2.05 o 
   6   8   6       82.31       79.00      6.83 o 
   7   8   6       16.92       18.71      2.79 o 
   8   8   6        3.59        6.92      3.05 o 
   9   8   6        2.24        4.96      4.84 o 
  10   8   6        1.60        7.05      3.98 o 
  11   8   6        0.05        2.92      4.20 o 
  12   8   6        2.49       -2.43      6.58 o 
  -4   9   6        0.14       -1.17      4.97 o 
  -3   9   6       41.85       47.44      4.21 o 
  -2   9   6        6.65        5.71      2.76 o 
  -1   9   6       10.68        7.88      2.61 o 
   0   9   6       52.70       33.58      4.61 o 
   1   9   6       13.49       10.12      3.36 o 
   2   9   6       23.51       21.31      3.38 o 
   3   9   6       78.97       76.63      4.08 o 
   4   9   6        3.60        2.09      2.14 o 
   5   9   6       45.27       37.89      3.15 o 
   6   9   6       39.87       31.57      3.47 o 
   7   9   6        3.97        5.57      2.68 o 
   8   9   6        0.02        0.17      3.25 o 
   9   9   6       14.65       24.41      6.86 o 
  10   9   6       12.73        8.60      4.28 o 
  11   9   6        3.66        3.02      4.49 o 
  -3  10   6        0.70       -1.11      3.09 o 
  -2  10   6        0.02       -1.17      2.85 o 
  -1  10   6        7.79        9.42      3.04 o 
   0  10   6       76.18       87.63      6.26 o 
   1  10   6       12.26       10.98      3.81 o 
   2  10   6        3.30        3.57      3.97 o 
   3  10   6        5.36        2.47      3.13 o 
   4  10   6       38.52       39.09      3.30 o 
   5  10   6       65.16       75.77      4.38 o 
   6  10   6        0.02        2.30      2.44 o 
   7  10   6        4.37        3.14      3.28 o 
   8  10   6        3.19        1.98      5.30 o 
   9  10   6        5.97        6.73      4.27 o 
  10  10   6        1.78        2.74      6.57 o 
  -1  11   6        2.72        0.90      3.53 o 
   0  11   6        0.04       -1.18      3.49 o 
   1  11   6        7.52        4.53      3.68 o 
   2  11   6       59.26       65.18      6.96 o 
   3  11   6       62.80       74.79      6.11 o 
   4  11   6        0.03       -0.64      3.04 o 
   5  11   6        2.44        1.79      2.59 o 
   6  11   6        3.60        7.53      3.06 o 
   7  11   6        0.80        0.48      3.59 o 
   8  11   6        0.87       -1.13      6.41 o 
   9  11   6        4.50        6.76      4.57 o 
   1  12   6        0.67        1.39      4.16 o 
   2  12   6        0.00       -2.52      3.97 o 
   3  12   6       19.55       15.57      7.27 o 
   4  12   6       42.57       42.62      5.99 o 
   5  12   6        1.19        3.23      5.28 o 
   6  12   6        1.38       -1.16      3.77 o 
   7  12   6        7.13       15.55      4.43 o 
   8  12   6        2.03       -2.05      6.05 o 
  -4  -9   7        0.25        1.15      4.90 o 
  -3  -9   7        3.29        8.48      5.00 o 
  -2  -9   7        0.00       -5.08      5.08 o 
  -1  -9   7        1.38        4.46      4.80 o 
   0  -9   7        0.19        1.43      4.73 o 
   1  -9   7       14.69       12.47      3.77 o 
  -6  -8   7        0.00       -3.22      4.81 o 
  -5  -8   7        8.90       12.28      6.76 o 
  -4  -8   7        2.55       -1.19      4.43 o 
  -3  -8   7        2.25       -1.18      4.62 o 
  -2  -8   7       34.78       45.40      7.65 o 
  -1  -8   7        1.04        6.45      5.29 o 
   0  -8   7       22.14       31.63      3.83 o 
   1  -8   7        0.07        0.79      2.66 o 
   2  -8   7        3.56       -1.87      2.87 o 
   3  -8   7        8.23       12.56      4.17 o 
   4  -8   7        4.06        3.97      4.50 o 
  -7  -7   7        0.01       -1.53      4.54 o 
  -6  -7   7        2.12        8.96      4.71 o 
  -5  -7   7       14.63       11.48      5.21 o 
  -4  -7   7        1.03        2.61      4.10 o 
  -3  -7   7        1.83        2.16      3.69 o 
  -2  -7   7        1.87       -2.22      5.14 o 
  -1  -7   7       10.83       11.78      3.89 o 
   0  -7   7       10.03        9.66      2.69 o 
   1  -7   7       15.42       12.24      2.81 o 
   2  -7   7        9.73       10.42      2.85 o 
   3  -7   7       56.39       64.78      4.73 o 
   4  -7   7        5.32        7.64      4.93 o 
   5  -7   7        1.36        2.35      4.04 o 
  -8  -6   7        6.84        6.75      5.05 o 
  -7  -6   7        1.16        4.65      4.40 o 
  -6  -6   7        1.07       -1.70      4.40 o 
  -5  -6   7        0.03       -0.76      3.37 o 
  -4  -6   7       37.40       39.22      4.87 o 
  -3  -6   7       88.89       94.96      6.98 o 
  -2  -6   7        5.11        9.23      3.69 o 
  -1  -6   7      117.13      127.12      5.58 o 
   0  -6   7        2.12        4.53      2.19 o 
   1  -6   7        1.48        0.19      2.23 o 
   2  -6   7        3.82        9.19      2.86 o 
   3  -6   7       12.68       15.52      3.07 o 
   4  -6   7        0.01        2.20      2.64 o 
   5  -6   7       35.76       44.26      7.70 o 
   6  -6   7       31.23       27.60     10.98 o 
   7  -6   7        0.00        3.95      4.34 o 
  -8  -5   7        1.99       -1.59      3.10 o 
  -7  -5   7       16.96       16.51      4.06 o 
  -6  -5   7       19.08       19.28      3.22 o 
  -5  -5   7        0.51        0.41      3.69 o 
  -4  -5   7        0.96        4.45      3.08 o 
  -3  -5   7        6.61        7.98      3.10 o 
  -2  -5   7       10.25       13.81      3.43 o 
  -1  -5   7        6.44        9.44      2.27 o 
   0  -5   7        6.44        4.75      2.12 o 
   1  -5   7      183.25      176.89      6.51 o 
   2  -5   7      189.03      174.68      6.61 o 
   3  -5   7       21.86       15.83      2.69 o 
   4  -5   7        0.00        1.70      2.28 o 
   5  -5   7        4.38        3.55      2.49 o 
   6  -5   7        2.39       -0.40      4.17 o 
   7  -5   7       12.11       20.69      4.55 o 
   8  -5   7        8.89        9.94      4.56 o 
  -9  -4   7        0.04        5.65      4.38 o 
  -8  -4   7        4.06        4.13      4.06 o 
  -7  -4   7        3.21        0.79      2.60 o 
  -6  -4   7        5.09        1.15      2.50 o 
  -5  -4   7        4.50        5.75      2.77 o 
  -4  -4   7       77.99       80.87      4.43 o 
  -3  -4   7       25.25       15.87      2.40 o 
  -2  -4   7       87.07       93.52      4.26 o 
  -1  -4   7       93.68       98.43      4.44 o 
   0  -4   7      215.64      225.55      7.18 o 
   1  -4   7        6.84        0.17      2.66 o 
   2  -4   7        1.87        0.67      2.11 o 
   3  -4   7        7.48        6.04      2.22 o 
   4  -4   7      116.42      118.90      5.43 o 
   5  -4   7       72.86       80.61      6.72 o 
   6  -4   7        0.50        0.15      2.47 o 
   7  -4   7        7.93       12.56      3.90 o 
   8  -4   7        0.64        9.90      3.89 o 
   9  -4   7        5.74        8.06      4.39 o 
  -9  -3   7        0.17        0.11      4.25 o 
  -8  -3   7        0.02        2.36      2.99 o 
  -7  -3   7        1.81        1.80      2.66 o 
  -6  -3   7       28.69       26.41      3.05 o 
  -5  -3   7        9.01        7.63      2.38 o 
  -4  -3   7       14.76       14.45      2.33 o 
  -3  -3   7        1.69       -1.30      1.84 o 
  -2  -3   7       10.51        9.70      1.50 o 
  -1  -3   7      131.58      122.99      4.70 o 
   0  -3   7        0.17        2.24      1.57 o 
   1  -3   7      473.02      464.00     11.82 o 
   2  -3   7       35.73       35.41      2.79 o 
   3  -3   7       16.28       23.07      4.32 o 
   4  -3   7       41.71       33.52      3.03 o 
   5  -3   7       23.63       26.45      2.98 o 
   6  -3   7       12.73       14.85      2.87 o 
   7  -3   7       63.13       65.90      4.33 o 
   8  -3   7        2.61        4.23      3.35 o 
   9  -3   7        0.10        0.53      4.40 o 
  -9  -2   7        2.57        4.81      4.25 o 
  -8  -2   7        5.66        3.15      3.64 o 
  -7  -2   7        0.22        4.56      3.22 o 
  -6  -2   7        0.17        0.95      2.09 o 
  -5  -2   7       10.90        9.96      2.35 o 
  -4  -2   7        5.06        6.17      1.86 o 
  -3  -2   7       75.41       67.97      3.57 o 
  -2  -2   7      108.60       97.63      3.39 o 
  -1  -2   7       48.90       44.68      2.48 o 
   0  -2   7        0.14        1.49      1.13 o 
   1  -2   7      116.98      108.90      4.26 o 
   2  -2   7       92.13       90.31      5.00 o 
   3  -2   7       40.89       37.03      2.96 o 
   4  -2   7      168.63      157.26      5.80 o 
   5  -2   7       20.28       23.38      4.45 o 
   6  -2   7       43.87       40.58      4.10 o 
   7  -2   7       20.18       17.80      2.81 o 
   8  -2   7       24.69       32.62      3.38 o 
   9  -2   7        8.17        6.71      3.31 o 
  10  -2   7       10.22       12.74      4.16 o 
  -9  -1   7        6.42        8.67      5.53 o 
  -8  -1   7       12.19       14.25      4.07 o 
  -7  -1   7        4.34        3.74      3.14 o 
  -6  -1   7        2.92        5.83      2.19 o 
  -5  -1   7       33.09       31.57      2.91 o 
  -4  -1   7      296.53      305.07      8.92 o 
  -3  -1   7       55.37       60.54      3.09 o 
  -2  -1   7       48.11       42.45      2.18 o 
  -1  -1   7       11.73       14.20      3.44 o 
   0  -1   7      457.85      436.15      9.08 o 
   1  -1   7      121.70      117.60      3.37 o 
   2  -1   7        5.45        5.58      1.03 o 
   3  -1   7       23.38       26.20      2.27 o 
   4  -1   7        0.68        0.84      1.69 o 
   5  -1   7       26.23       32.81      2.89 o 
   6  -1   7       31.26       26.10      2.77 o 
   7  -1   7       13.99        9.16      2.43 o 
   8  -1   7       38.79       40.77      3.50 o 
   9  -1   7       16.04       24.22      3.24 o 
  10  -1   7        0.42        4.60      3.54 o 
  11  -1   7        4.78       -1.48      5.53 o 
  -9   0   7        1.28        1.01      4.15 o 
  -8   0   7        2.86        7.97      4.17 o 
  -7   0   7        7.07        9.43      3.46 o 
  -6   0   7       20.46       16.95      3.42 o 
  -5   0   7        0.16       -0.70      1.83 o 
  -4   0   7      108.57      102.46      4.89 o 
  -3   0   7       22.74       20.24      1.88 o 
  -2   0   7        9.97       12.79      1.66 o 
  -1   0   7       86.23       77.53      8.41 o 
   0   0   7      336.76      353.91      7.60 o 
   1   0   7      127.30      124.23      3.69 o 
   2   0   7      199.19      179.05      4.66 o 
   3   0   7      422.06      414.93      8.60 o 
   4   0   7      112.41       93.45      3.76 o 
   5   0   7        0.09       -0.09      1.29 o 
   6   0   7        0.73        0.34      1.48 o 
   7   0   7       91.25       95.70      4.45 o 
   8   0   7        9.73        9.99      2.38 o 
   9   0   7        4.98        8.55      3.69 o 
  10   0   7        0.07        2.98      2.67 o 
  11   0   7        2.24        6.13      5.13 o 
  -9   1   7        1.45        4.88      5.30 o 
  -8   1   7       13.63       17.93      4.56 o 
  -7   1   7        1.43       -1.28      3.06 o 
  -6   1   7       29.70       21.72      3.70 o 
  -5   1   7        0.18        2.16      3.20 o 
  -4   1   7       20.93       22.44      2.09 o 
  -3   1   7       63.21       57.79      2.53 o 
  -2   1   7        0.34       -0.52      0.99 o 
  -1   1   7       19.15       14.65      1.53 o 
   0   1   7        9.10        6.34      1.06 o 
   1   1   7       23.03       21.77      1.47 o 
   2   1   7        0.04        1.54      1.29 o 
   3   1   7      143.91      138.03      3.73 o 
   4   1   7       83.19      106.17      3.29 o 
   5   1   7       92.20       81.37      2.96 o 
   6   1   7      179.27      168.48      4.95 o 
   7   1   7        2.59        3.88      1.66 o 
   8   1   7        0.03        0.55      1.74 o 
   9   1   7        1.50        3.71      2.02 o 
  10   1   7       11.79       12.53      3.59 o 
  11   1   7        3.78        5.47      7.71 o 
  -8   2   7        0.29        2.75      3.98 o 
  -7   2   7        1.89        4.38      3.52 o 
  -6   2   7       65.23       81.24     12.00 o 
  -5   2   7        0.94        2.55      1.99 o 
  -4   2   7      256.69      256.39      7.73 o 
  -3   2   7      240.95      241.84      6.01 o 
  -2   2   7       97.35       90.60      3.11 o 
  -1   2   7        2.03        1.62      1.07 o 
   0   2   7       17.08       18.40      1.40 o 
   1   2   7       51.83       58.47      2.24 o 
   2   2   7      147.74      153.54      7.92 o 
   3   2   7        0.38        1.78      1.11 o 
   4   2   7       86.67       84.92      6.44 o 
   5   2   7       25.37       18.14      1.54 o 
   6   2   7       26.10       21.08      3.16 o 
   7   2   7       33.56       34.97      4.55 o 
   8   2   7      211.00      201.33      8.25 o 
   9   2   7        2.70        2.24      2.13 o 
  10   2   7        0.01        0.89      2.35 o 
  11   2   7        2.71        8.35      3.65 o 
  -8   3   7        4.68        0.60      3.94 o 
  -7   3   7        7.29        8.21      6.89 o 
  -6   3   7        3.88        2.92      3.48 o 
  -5   3   7      102.11       99.95      4.84 o 
  -4   3   7      110.08      116.48      8.90 o 
  -3   3   7        0.94        0.97      1.59 o 
  -2   3   7       29.73       24.92      2.15 o 
  -1   3   7      637.26      633.67     18.32 o 
   0   3   7        1.12        1.76      1.01 o 
   1   3   7      191.18      201.43      4.84 o 
   2   3   7      709.01      756.83     16.69 o 
   3   3   7        1.82        1.74      0.96 o 
   4   3   7       90.48      105.93      5.66 o 
   5   3   7      119.98      115.50      3.35 o 
   6   3   7       15.94       14.07      1.97 o 
   7   3   7        3.46        2.16      1.72 o 
   8   3   7        3.64        4.35      3.05 o 
   9   3   7       20.87       20.51      2.75 o 
  10   3   7        6.42        5.28      2.41 o 
  11   3   7        2.35       10.26      3.87 o 
  12   3   7        0.53        2.19      4.06 o 
  -8   4   7        0.37        0.15      4.67 o 
  -7   4   7        2.02       -3.49      3.55 o 
  -6   4   7        6.94        4.03      2.53 o 
  -5   4   7       53.15       51.45      3.70 o 
  -4   4   7      179.62      192.86     11.69 o 
  -3   4   7        6.87        3.83      2.47 o 
  -2   4   7       22.83       22.44      3.16 o 
  -1   4   7       29.72       32.34      3.23 o 
   0   4   7      127.00      118.00      3.49 o 
   1   4   7      138.08      136.11      3.78 o 
   2   4   7      848.48      867.82     16.27 o 
   3   4   7       95.22      101.09      3.90 o 
   4   4   7        5.90        6.51      1.62 o 
   5   4   7      113.43      119.62      4.53 o 
   6   4   7       98.17       99.96      4.18 o 
   7   4   7      156.26      168.67      5.86 o 
   8   4   7       42.24       40.42      3.16 o 
   9   4   7       30.65       27.24      4.43 o 
  10   4   7       29.36       23.09      3.75 o 
  11   4   7        4.17        2.27      3.51 o 
  12   4   7        2.17        4.87      4.24 o 
  -7   5   7        1.14       -2.56      4.94 o 
  -6   5   7        4.71        5.17      2.78 o 
  -5   5   7        5.43        8.14      2.43 o 
  -4   5   7       76.52       71.29      4.21 o 
  -3   5   7        2.14       -0.52      1.88 o 
  -2   5   7      119.49      111.25      4.70 o 
  -1   5   7       84.08       70.09     10.21 o 
   0   5   7        1.98       -0.21      1.16 o 
   1   5   7       46.95       44.89      2.17 o 
   2   5   7       72.82       74.54      3.96 o 
   3   5   7      325.22      348.07      9.16 o 
   4   5   7      421.84      467.40     12.40 o 
   5   5   7       52.99       51.14      3.03 o 
   6   5   7       58.06       62.01      3.47 o 
   7   5   7       58.92       56.43      3.44 o 
   8   5   7      247.14      238.85     16.24 o 
   9   5   7        0.22        0.55      3.32 o 
  10   5   7        7.20       16.30      3.68 o 
  11   5   7       10.48       18.26      4.19 o 
  12   5   7        4.28        9.61      4.51 o 
  -6   6   7        0.00        0.46      3.15 o 
  -5   6   7        4.68        3.45      2.67 o 
  -4   6   7        2.84        2.33      2.39 o 
  -3   6   7       28.83       29.66      3.03 o 
  -2   6   7        1.87       -0.58      1.65 o 
  -1   6   7       13.31        7.35      3.82 o 
   0   6   7       13.50        9.09      1.88 o 
   1   6   7      546.89      497.71     11.23 o 
   2   6   7       36.96       32.38      2.39 o 
   3   6   7        2.55        2.70      1.80 o 
   4   6   7      389.12      379.79     10.06 o 
   5   6   7       19.88       18.47      2.87 o 
   6   6   7       53.80       55.50      3.39 o 
   7   6   7        0.24       -1.14      1.87 o 
   8   6   7      178.59      200.25      7.05 o 
   9   6   7       25.54       27.63      4.23 o 
  10   6   7       53.29       57.27      5.55 o 
  11   6   7        0.57        2.22      3.66 o 
  12   6   7        7.67        9.74      4.40 o 
  -6   7   7        1.18        3.45      3.76 o 
  -5   7   7       10.93       19.74      5.20 o 
  -4   7   7       79.47       89.87      5.23 o 
  -3   7   7      134.82      127.89      5.80 o 
  -2   7   7        2.32        0.57      2.16 o 
  -1   7   7        3.61        0.98      1.84 o 
   0   7   7        7.30        7.94      2.08 o 
   1   7   7       54.54       57.19      3.28 o 
   2   7   7      185.46      156.51      6.88 o 
   3   7   7      359.59      331.75     11.06 o 
   4   7   7        0.02        1.07      1.80 o 
   5   7   7        3.97        5.42      1.94 o 
   6   7   7       62.38       53.25      3.41 o 
   7   7   7       21.04       23.30      2.78 o 
   8   7   7       51.86       49.09      3.63 o 
   9   7   7        2.05        2.80      3.27 o 
  10   7   7       19.61       26.37      6.91 o 
  11   7   7       12.23       14.42      4.44 o 
  12   7   7        0.22       -2.11      4.30 o 
  -5   8   7        0.00        1.05      3.24 o 
  -4   8   7       31.62       28.73      3.61 o 
  -3   8   7       21.06       21.45      3.22 o 
  -2   8   7       15.01       22.45      3.12 o 
  -1   8   7       38.82       34.76      7.22 o 
   0   8   7      122.59      121.59      5.22 o 
   1   8   7       50.97       49.99      4.42 o 
   2   8   7       53.80       56.57      4.67 o 
   3   8   7      124.47      125.51      5.14 o 
   4   8   7       16.35       18.72      3.03 o 
   5   8   7        0.13        3.38      2.11 o 
   6   8   7        2.90        2.79      2.26 o 
   7   8   7        6.78        7.17      2.53 o 
   8   8   7        5.51        5.15      3.97 o 
   9   8   7        9.02        9.24      3.53 o 
  10   8   7        0.06       -3.47      3.47 o 
  11   8   7        0.50        8.02      4.37 o 
  12   8   7        0.53       -2.14      6.80 o 
  -4   9   7       22.46       23.64      3.80 o 
  -3   9   7       34.85       38.49      4.13 o 
  -2   9   7       10.29       15.59      3.03 o 
  -1   9   7        8.20        7.84      2.63 o 
   0   9   7       82.91       82.41      5.96 o 
   1   9   7       71.95       71.54      5.39 o 
   2   9   7        0.99        0.21      5.76 o 
   3   9   7        2.87        0.03      1.99 o 
   4   9   7        4.40        3.77      2.22 o 
   5   9   7       14.12       17.71      2.82 o 
   6   9   7       13.02        9.51      2.62 o 
   7   9   7        4.89        9.59      2.64 o 
   8   9   7        0.98        3.04      3.37 o 
   9   9   7       13.25        9.63      4.02 o 
  10   9   7        0.19        6.10      4.04 o 
  11   9   7        0.21       -0.56      4.26 o 
  -3  10   7       15.11       14.54      5.04 o 
  -2  10   7       17.45       18.78     10.70 o 
  -1  10   7       15.58       14.07      6.03 o 
   0  10   7       12.41       17.04      6.47 o 
   1  10   7       12.77       12.51      4.30 o 
   2  10   7       23.99       29.17      4.35 o 
   3  10   7        1.60        1.35      2.84 o 
   4  10   7       11.35        8.97      2.62 o 
   5  10   7       13.15        4.79      2.78 o 
   6  10   7       22.00       17.45      4.32 o 
   7  10   7        0.07        3.03      2.58 o 
   8  10   7        0.00       -1.24      4.06 o 
   9  10   7        0.02        0.40      3.97 o 
  10  10   7        2.78        0.29      4.85 o 
  -1  11   7       14.66       10.55      4.35 o 
   0  11   7        1.27       -0.90      4.05 o 
   1  11   7        3.20        9.79      4.04 o 
   2  11   7        8.77        7.44      3.73 o 
   3  11   7        0.39       -2.00      3.35 o 
   4  11   7       55.56       69.31      5.73 o 
   5  11   7       31.52       32.72      3.56 o 
   6  11   7        0.01        2.42      2.67 o 
   7  11   7        0.38        1.17      3.39 o 
   8  11   7        0.07        4.39      3.95 o 
   9  11   7        0.05        3.60      4.45 o 
   1  12   7        0.16        3.88      4.62 o 
   2  12   7        2.45        0.55      4.07 o 
   3  12   7        1.78       -2.22      6.12 o 
   4  12   7       12.47       12.03      4.25 o 
   5  12   7        4.91        6.19      5.76 o 
   6  12   7        9.24       14.30      5.92 o 
   7  12   7       10.06        5.38      4.39 o 
   8  12   7        0.11       -2.17      4.27 o 
  -5  -8   8        0.28        0.81      8.20 o 
  -4  -8   8        0.15       -1.01      6.63 o 
  -3  -8   8        9.52        5.25      5.02 o 
  -2  -8   8       19.66       17.51      5.28 o 
  -1  -8   8        2.13       -0.11      4.53 o 
   0  -8   8        3.45        5.60      4.44 o 
   1  -8   8        0.60       -0.37      3.32 o 
   2  -8   8        1.93        4.82      3.44 o 
   3  -8   8       15.30       17.50      5.19 o 
  -6  -7   8        1.72        5.93      5.25 o 
  -5  -7   8        1.00        2.68      6.87 o 
  -4  -7   8        2.52       -1.23      4.23 o 
  -3  -7   8        1.68        2.72      4.53 o 
  -2  -7   8        0.03        0.03      3.95 o 
  -1  -7   8        0.01       -1.84      3.74 o 
   0  -7   8       52.24       57.52      4.47 o 
   1  -7   8        5.51        3.90      2.89 o 
   2  -7   8        7.89        6.99      3.21 o 
   3  -7   8       11.27        7.28      3.41 o 
   4  -7   8       20.01       22.95      4.96 o 
   5  -7   8        1.62        6.39      4.89 o 
  -7  -6   8        0.44        6.06      4.78 o 
  -6  -6   8        0.02        5.94     14.09 o 
  -5  -6   8       13.76       11.95      4.59 o 
  -4  -6   8        0.04        5.03      3.93 o 
  -3  -6   8        9.02        6.76      3.93 o 
  -2  -6   8       25.07       26.66      4.57 o 
  -1  -6   8       29.90       32.80      4.65 o 
   0  -6   8       51.68       46.16      3.83 o 
   1  -6   8       21.68       21.39      3.08 o 
   2  -6   8       13.11       11.10      3.29 o 
   3  -6   8        8.61        4.98      2.96 o 
   4  -6   8       12.98       13.41      3.30 o 
   5  -6   8       72.82       94.56      7.48 o 
   6  -6   8       15.27       25.76      5.40 o 
  -7  -5   8        0.36        9.49      4.53 o 
  -6  -5   8        3.16        2.65      7.13 o 
  -5  -5   8        1.91       -3.47      3.47 o 
  -4  -5   8        0.04       -1.88      3.61 o 
  -3  -5   8        1.22        5.61      6.02 o 
  -2  -5   8        1.72        1.04      3.86 o 
  -1  -5   8       25.04       25.64      3.08 o 
   0  -5   8        1.67        4.34      2.28 o 
   1  -5   8      145.62      158.43      6.40 o 
   2  -5   8       64.04       72.52      4.38 o 
   3  -5   8       36.31       34.45      3.50 o 
   4  -5   8        4.85        7.79      3.75 o 
   5  -5   8       11.32        9.60      3.63 o 
   6  -5   8       11.08       17.88      4.39 o 
   7  -5   8       10.45        7.54      6.55 o 
  -8  -4   8        5.24        9.99      3.73 o 
  -7  -4   8        4.32        2.88      3.12 o 
  -6  -4   8        0.08        0.02      2.78 o 
  -5  -4   8        7.46        5.43      2.67 o 
  -4  -4   8       52.26       64.23      5.59 o 
  -3  -4   8        1.49       -2.78      2.78 o 
  -2  -4   8       93.83      105.02      7.05 o 
  -1  -4   8       85.75       84.46      4.33 o 
   0  -4   8        0.19       -0.01      2.58 o 
   1  -4   8      210.75      215.23      7.37 o 
   2  -4   8       85.92       75.66      4.38 o 
   3  -4   8       12.30       11.56      3.36 o 
   4  -4   8      108.41      119.89      5.64 o 
   5  -4   8        7.78        7.67      2.89 o 
   6  -4   8        0.09       -0.64      2.71 o 
   7  -4   8       12.34       20.96      4.42 o 
   8  -4   8        0.22        0.10      3.95 o 
  -8  -3   8        0.41        0.22      4.09 o 
  -7  -3   8       13.07       12.35      2.99 o 
  -6  -3   8        1.57        1.00      2.43 o 
  -5  -3   8       12.08       14.85      4.61 o 
  -4  -3   8       29.34       30.80      2.94 o 
  -3  -3   8       13.18       10.87      2.25 o 
  -2  -3   8       65.93       57.82      3.89 o 
  -1  -3   8        5.85        5.09      1.95 o 
   0  -3   8      332.71      342.97      9.62 o 
   1  -3   8       94.53      103.49      4.65 o 
   2  -3   8       59.98       58.13      3.66 o 
   3  -3   8      621.90      606.02     15.27 o 
   4  -3   8       86.80       83.84      6.70 o 
   5  -3   8        1.96        0.73      3.55 o 
   6  -3   8        0.04        1.86      2.49 o 
   7  -3   8       33.57       28.93      3.51 o 
   8  -3   8        0.13       -1.98      3.24 o 
   9  -3   8        5.23        7.59      4.21 o 
  -8  -2   8        0.78       -3.76      3.78 o 
  -7  -2   8        8.75        5.54      2.87 o 
  -6  -2   8       13.97       11.14      2.79 o 
  -5  -2   8       13.04       11.84      3.25 o 
  -4  -2   8       24.38       27.05      3.09 o 
  -3  -2   8       34.13       32.72      2.95 o 
  -2  -2   8       96.80       96.84      3.54 o 
  -1  -2   8        7.12        6.54      1.47 o 
   0  -2   8      208.96      206.93      6.60 o 
   1  -2   8       27.28       24.41      2.37 o 
   2  -2   8      223.93      215.74      6.90 o 
   3  -2   8       90.87       99.63      6.61 o 
   4  -2   8       48.66       46.12      3.31 o 
   5  -2   8       74.10       86.77      5.02 o 
   6  -2   8       16.80       17.01      5.05 o 
   7  -2   8        0.41        0.45      2.24 o 
   8  -2   8        6.95        6.25      2.68 o 
   9  -2   8        0.45       -2.04      3.32 o 
  10  -2   8        0.02       -2.00      3.77 o 
  -8  -1   8       22.85       22.27      6.59 o 
  -7  -1   8        4.08        7.99      3.47 o 
  -6  -1   8       25.49       16.82      7.56 o 
  -5  -1   8      182.51      176.91      8.19 o 
  -4  -1   8        3.93       -1.10      1.94 o 
  -3  -1   8       10.12       15.42      1.83 o 
  -2  -1   8        4.62        3.43      1.36 o 
  -1  -1   8        8.61        6.12      2.00 o 
   0  -1   8       21.85       23.62      1.72 o 
   1  -1   8      224.65      204.09      6.38 o 
   2  -1   8       21.23       20.49      2.17 o 
   3  -1   8       63.09       59.82      3.32 o 
   4  -1   8        7.75       12.19      2.12 o 
   5  -1   8        1.79        2.03      2.08 o 
   6  -1   8        0.36        0.10      2.18 o 
   7  -1   8       10.77       12.80      2.68 o 
   8  -1   8        2.03        2.10      2.41 o 
   9  -1   8       10.62       19.59      3.10 o 
  10  -1   8        6.96        4.26      5.04 o 
  -8   0   8        2.47        3.07      4.85 o 
  -7   0   8        1.20       -0.02      3.46 o 
  -6   0   8        1.28        1.55      2.80 o 
  -5   0   8        1.39        4.05      2.13 o 
  -4   0   8      111.43      103.60      5.98 o 
  -3   0   8      110.64      104.68      4.51 o 
  -2   0   8       26.67       28.62      2.91 o 
  -1   0   8      195.07      182.47      9.00 o 
   0   0   8       55.93       59.50      2.52 o 
   1   0   8       91.98      108.96      8.68 o 
   2   0   8       89.43       89.17      3.43 o 
   3   0   8       91.50       72.48      2.66 o 
   4   0   8       10.04        8.63      1.43 o 
   5   0   8        0.69        0.50      1.78 o 
   6   0   8       25.05       27.08      2.83 o 
   7   0   8       12.79       11.75      2.54 o 
   8   0   8        8.22        8.01      2.39 o 
   9   0   8        0.04       -0.29      2.95 o 
  10   0   8        2.07        7.64      4.04 o 
  11   0   8        4.40        8.81      5.46 o 
  -8   1   8        2.05        9.07      4.45 o 
  -7   1   8       12.86       14.71      4.39 o 
  -6   1   8        9.81       20.61      3.83 o 
  -5   1   8       12.69       10.48      3.28 o 
  -4   1   8        0.75       -0.84      1.49 o 
  -3   1   8        0.06       -0.28      2.16 o 
  -2   1   8        1.84        1.74      1.24 o 
  -1   1   8      166.85      176.58      4.80 o 
   0   1   8      134.25      131.51      4.50 o 
   1   1   8        7.27        8.08      1.32 o 
   2   1   8        6.69       12.97      1.56 o 
   3   1   8        0.53        3.00      1.19 o 
   4   1   8        3.52        2.49      1.25 o 
   5   1   8       67.13       57.56      2.62 o 
   6   1   8       30.21       23.44      2.01 o 
   7   1   8        3.11        0.37      1.60 o 
   8   1   8        6.89       12.18      3.02 o 
   9   1   8       35.36       34.61      4.35 o 
  10   1   8        2.52       -1.00      5.57 o 
  11   1   8        1.26       -3.55      3.55 o 
  -8   2   8        1.42       -1.97      4.07 o 
  -7   2   8        3.72        0.38      3.71 o 
  -6   2   8        3.69        9.52      3.60 o 
  -5   2   8        0.02       -4.36      4.70 o 
  -4   2   8        9.16        7.15      2.30 o 
  -3   2   8       63.41       52.38      2.62 o 
  -2   2   8      146.18      139.82      4.94 o 
  -1   2   8        1.91        2.13      1.20 o 
   0   2   8       24.66       27.46      1.77 o 
   1   2   8      339.85      334.45      7.37 o 
   2   2   8      508.12      545.87     12.76 o 
   3   2   8      219.79      233.90      6.60 o 
   4   2   8       12.39        7.36      1.42 o 
   5   2   8       54.67       42.27      2.24 o 
   6   2   8        3.42        3.47      1.51 o 
   7   2   8       12.61       11.89      3.06 o 
   8   2   8       57.53       50.25      3.50 o 
   9   2   8        7.63        3.67      2.22 o 
  10   2   8       41.28       49.76      5.28 o 
  11   2   8        7.78       13.05      4.08 o 
  -8   3   8       16.24       14.50      5.17 o 
  -7   3   8        7.88       10.62      5.19 o 
  -6   3   8        3.20       -3.15      3.15 o 
  -5   3   8        0.24        0.03      2.29 o 
  -4   3   8        7.16        4.40      2.06 o 
  -3   3   8       31.76       28.70      2.68 o 
  -2   3   8        0.85       -1.01      1.46 o 
  -1   3   8       63.02       54.81      6.08 o 
   0   3   8       17.07       17.81      1.56 o 
   1   3   8        3.34        5.06      1.20 o 
   2   3   8       10.25       10.13      1.34 o 
   3   3   8      262.14      262.84      7.65 o 
   4   3   8      427.07      468.33     11.52 o 
   5   3   8       54.88       55.64      3.06 o 
   6   3   8        0.61        1.92      1.65 o 
   7   3   8       16.17       14.96      2.27 o 
   8   3   8       71.90       55.62      4.91 o 
   9   3   8        7.81        5.98      2.37 o 
  10   3   8       19.00       19.18      2.99 o 
  11   3   8        0.10        2.72      8.28 o 
  12   3   8        9.58       -4.22      6.14 o 
  -7   4   8        1.32        8.90      4.25 o 
  -6   4   8       11.93       11.50      3.69 o 
  -5   4   8       22.98       24.97      3.08 o 
  -4   4   8        3.13        3.55      2.10 o 
  -3   4   8        0.46        1.99      1.85 o 
  -2   4   8       57.03       68.14      3.54 o 
  -1   4   8        0.32        1.88      1.22 o 
   0   4   8       28.58       30.61      2.49 o 
   1   4   8        1.93        1.01      1.18 o 
   2   4   8      239.66      257.48      6.03 o 
   3   4   8       16.03       13.72      1.98 o 
   4   4   8      842.11      817.36     18.45 o 
   5   4   8      104.17       90.86      4.05 o 
   6   4   8       23.95       24.69      3.63 o 
   7   4   8       27.20       25.52      2.59 o 
   8   4   8       43.37       49.12      3.42 o 
   9   4   8        0.72        2.32      2.37 o 
  10   4   8       11.19       11.44      2.82 o 
  11   4   8        8.97       -0.24      3.57 o 
  12   4   8        0.79        5.55      4.20 o 
  -7   5   8        0.00        2.54      4.46 o 
  -6   5   8        0.36        2.06      3.92 o 
  -5   5   8        0.83        3.09      2.59 o 
  -4   5   8        0.12        3.31      2.22 o 
  -3   5   8       98.81       86.25      4.41 o 
  -2   5   8      253.91      250.22      7.85 o 
  -1   5   8        1.47        0.13      1.55 o 
   0   5   8       20.18       21.11      1.74 o 
   1   5   8       65.21       60.46      2.79 o 
   2   5   8       32.98       31.19      2.95 o 
   3   5   8      170.30      176.25      5.87 o 
   4   5   8        1.95        3.14      1.78 o 
   5   5   8      184.75      197.71      6.46 o 
   6   5   8      448.02      456.59     14.40 o 
   7   5   8      230.33      194.48      6.71 o 
   8   5   8       26.92       29.46      3.03 o 
   9   5   8        9.61        9.61      3.48 o 
  10   5   8        0.78        0.65      2.93 o 
  11   5   8        1.20        3.72      3.91 o 
  12   5   8        0.41        4.94      4.10 o 
  -6   6   8        0.09       -2.33      3.13 o 
  -5   6   8        1.32        4.25      2.81 o 
  -4   6   8       57.75       62.26      4.28 o 
  -3   6   8        1.13        1.32      2.15 o 
  -2   6   8       32.09       35.23      6.05 o 
  -1   6   8       66.95       57.77      4.67 o 
   0   6   8       86.37       83.47      3.96 o 
   1   6   8        3.74        7.65      1.48 o 
   2   6   8      141.72      127.47      4.85 o 
   3   6   8       48.79       50.53      3.06 o 
   4   6   8       41.24       43.72      2.98 o 
   5   6   8       50.18       47.21      3.18 o 
   6   6   8        1.78        0.74      2.07 o 
   7   6   8      148.44      138.92      8.18 o 
   8   6   8       33.27       34.14      3.12 o 
   9   6   8       11.26        8.47      2.51 o 
  10   6   8        0.97        8.86      3.74 o 
  11   6   8        1.55       -2.84      3.75 o 
  12   6   8        0.89       -0.40      4.41 o 
  -5   7   8        1.04        0.16      2.93 o 
  -4   7   8        0.51        2.34      2.64 o 
  -3   7   8      214.75      211.88      7.87 o 
  -2   7   8       34.37       39.56      3.43 o 
  -1   7   8       27.91       29.11      3.80 o 
   0   7   8      164.33      170.55      6.21 o 
   1   7   8       65.77       56.67      4.59 o 
   2   7   8       12.28       14.30      2.17 o 
   3   7   8        0.02       -0.99      1.76 o 
   4   7   8        0.03        1.58      2.50 o 
   5   7   8       30.21       29.97      2.80 o 
   6   7   8       47.00       51.50      3.51 o 
   7   7   8       10.78       13.29      2.49 o 
   8   7   8        6.63        7.68      2.44 o 
   9   7   8       28.33       25.54      4.19 o 
  10   7   8        8.73       14.43      4.32 o 
  11   7   8        1.75        3.43      4.30 o 
  12   7   8        0.06        1.48      4.74 o 
  -4   8   8        0.11       -2.63      2.97 o 
  -3   8   8        2.40        0.85      2.70 o 
  -2   8   8       45.05       47.78      3.93 o 
  -1   8   8       88.54       85.75      7.94 o 
   0   8   8       78.66       78.66      9.49 o 
   1   8   8       36.10       30.38      3.92 o 
   2   8   8       39.12       41.13      4.31 o 
   3   8   8        8.63        6.94      2.17 o 
   4   8   8        2.42        5.96      2.09 o 
   5   8   8        3.26        6.36      2.33 o 
   6   8   8        6.17        6.35      2.33 o 
   7   8   8        2.80       -2.39      2.70 o 
   8   8   8        5.48        3.40      2.42 o 
   9   8   8        3.34        2.77      4.40 o 
  10   8   8       17.54       22.73      5.39 o 
  11   8   8        8.63       10.88      4.38 o 
  -3   9   8        1.93        1.08      3.03 o 
  -2   9   8        7.64        8.61      3.98 o 
  -1   9   8       18.12       20.76      4.08 o 
   0   9   8       41.55       43.84      4.84 o 
   1   9   8       27.05       30.50      4.37 o 
   2   9   8        5.94        3.46      4.70 o 
   3   9   8        3.24        4.86      3.10 o 
   4   9   8       10.35       13.51      3.84 o 
   5   9   8      137.34      142.82      7.48 o 
   6   9   8        4.32        6.38      2.49 o 
   7   9   8        1.27        4.66      2.74 o 
   8   9   8        1.32        0.56      2.57 o 
   9   9   8       19.35       23.63     12.75 o 
  10   9   8        2.87        5.04      4.38 o 
  11   9   8        0.02        0.41      4.43 o 
  -2  10   8        9.34        8.32      4.30 o 
  -1  10   8        7.13        9.69      4.36 o 
   0  10   8       10.23       11.85      9.31 o 
   1  10   8       16.66       20.61      4.39 o 
   2  10   8       86.50       91.55      6.45 o 
   3  10   8       22.83       29.97      8.05 o 
   4  10   8       14.47       20.04      3.76 o 
   5  10   8        1.74        2.44      2.45 o 
   6  10   8        0.14        0.03      2.46 o 
   7  10   8        6.94        4.85      2.78 o 
   8  10   8        1.81        2.02      3.69 o 
   9  10   8       26.30       29.13      5.05 o 
  10  10   8        0.56        1.15      4.36 o 
  -1  11   8       22.84       21.31      5.33 o 
   0  11   8        2.25        2.66      5.68 o 
   1  11   8        0.11        1.51      3.82 o 
   2  11   8       25.56       29.77      4.94 o 
   3  11   8       27.38       41.83      7.79 o 
   4  11   8       13.77       17.90      4.09 o 
   5  11   8        0.23        4.59      3.40 o 
   6  11   8        3.01        3.66      2.76 o 
   7  11   8        0.08        3.53      2.94 o 
   8  11   8        0.47        0.28      4.04 o 
   9  11   8        0.74       -1.82      4.02 o 
   1  12   8       27.65       26.10      7.50 o 
   2  12   8        1.98        5.38      4.48 o 
   3  12   8       25.19       19.84      5.27 o 
   4  12   8        9.89       10.97      4.81 o 
   5  12   8        0.18        1.12      4.05 o 
   6  12   8        0.56        5.17      6.80 o 
   7  12   8        0.21        1.61      4.40 o 
   8  12   8        0.21       -5.28      6.31 o 
  -2  -8   9        0.16        3.51      8.73 o 
  -1  -8   9        1.37        0.49      4.78 o 
   0  -8   9        9.13       12.17      5.21 o 
   1  -8   9        0.84        0.40      4.32 o 
  -5  -7   9        2.19        6.08      8.42 o 
  -4  -7   9       18.20       23.19      5.75 o 
  -3  -7   9       13.59        6.62      6.31 o 
  -2  -7   9        0.02        0.19      4.27 o 
  -1  -7   9        0.08       -0.33      4.38 o 
   0  -7   9       12.32       12.15      4.56 o 
   1  -7   9       12.25       15.23      3.48 o 
   2  -7   9       28.60       31.21      4.23 o 
   3  -7   9        0.68        0.38      3.21 o 
   4  -7   9        5.03        3.60      4.55 o 
  -6  -6   9        0.66        2.13      4.62 o 
  -5  -6   9        0.24        1.39      5.91 o 
  -4  -6   9        0.48        3.63      4.50 o 
  -3  -6   9        2.26        2.74      4.38 o 
  -2  -6   9       39.51       37.83      5.34 o 
  -1  -6   9       31.55       28.22      6.03 o 
   0  -6   9        4.24        2.51      3.18 o 
   1  -6   9       18.49       22.54      5.02 o 
   2  -6   9        0.18       -2.49      2.49 o 
   3  -6   9        0.09        2.20      2.99 o 
   4  -6   9        3.22        3.32      3.21 o 
   5  -6   9        1.61        4.16      6.55 o 
  -7  -5   9        1.82       -5.36      6.98 o 
  -6  -5   9        0.28       -1.51      4.46 o 
  -5  -5   9        8.16       12.98      5.73 o 
  -4  -5   9       16.14       23.16      4.48 o 
  -3  -5   9       16.93        7.64      3.87 o 
  -2  -5   9       12.45        9.55      3.87 o 
  -1  -5   9        0.16       -3.01      3.11 o 
   0  -5   9       42.16       42.75      3.74 o 
   1  -5   9       24.20       30.50      3.33 o 
   2  -5   9        5.04        3.32      2.42 o 
   3  -5   9        1.78        4.45      2.64 o 
   4  -5   9       12.05        6.61      3.00 o 
   5  -5   9        3.23        4.52      2.83 o 
   6  -5   9        0.41        3.75      4.10 o 
   7  -5   9        0.47        4.27      4.39 o 
  -7  -4   9        0.35        4.49      4.22 o 
  -6  -4   9        7.70        9.28      4.43 o 
  -5  -4   9        1.04       -0.74      3.53 o 
  -4  -4   9        4.82        1.67      7.28 o 
  -3  -4   9        1.48       -1.85      3.85 o 
  -2  -4   9        1.15        1.02      2.91 o 
  -1  -4   9        0.01       -0.51      2.17 o 
   0  -4   9      102.89       99.88     10.60 o 
   1  -4   9        3.61        1.35      3.68 o 
   2  -4   9       15.15       16.22      2.74 o 
   3  -4   9        7.45        7.90      2.68 o 
   4  -4   9       10.95       13.21      2.91 o 
   5  -4   9        4.98        6.08      2.63 o 
   6  -4   9        1.61       -1.08      2.87 o 
   7  -4   9        9.64       11.36      4.29 o 
   8  -4   9        6.60       17.55      4.96 o 
  -7  -3   9        0.12       -0.45      3.01 o 
  -6  -3   9        0.32        5.54      2.77 o 
  -5  -3   9        1.49       -0.52      2.50 o 
  -4  -3   9       36.15       30.94      4.56 o 
  -3  -3   9       57.60       53.43      5.02 o 
  -2  -3   9        2.24       -1.14      2.57 o 
  -1  -3   9        2.84        4.67      2.07 o 
   0  -3   9       14.47        9.66      2.33 o 
   1  -3   9       87.65       83.55      4.33 o 
   2  -3   9      164.55      160.14      6.21 o 
   3  -3   9       27.39       29.81      3.19 o 
   4  -3   9        6.38        6.93      2.67 o 
   5  -3   9       26.98       29.19      3.28 o 
   6  -3   9       11.00       17.88      3.90 o 
   7  -3   9        7.11       10.10      3.05 o 
   8  -3   9        7.52       18.17      4.51 o 
   9  -3   9       11.93       19.43      4.66 o 
  -8  -2   9        0.09       -3.63      3.98 o 
  -7  -2   9        0.08        4.04      4.79 o 
  -6  -2   9        0.05        2.48      2.70 o 
  -5  -2   9       15.11       14.11      2.84 o 
  -4  -2   9        1.64        2.41      2.18 o 
  -3  -2   9        1.75        1.19      2.18 o 
  -2  -2   9        8.38       11.35      1.91 o 
  -1  -2   9       41.69       35.62      2.86 o 
   0  -2   9        5.43        5.90      2.02 o 
   1  -2   9      117.50      100.06      4.55 o 
   2  -2   9       34.93       30.19      3.45 o 
   3  -2   9      150.21      161.99      6.18 o 
   4  -2   9       69.64       73.23      4.25 o 
   5  -2   9       17.77       19.68      3.72 o 
   6  -2   9      141.13      135.22      8.23 o 
   7  -2   9       10.99        6.32      2.73 o 
   8  -2   9        0.74       -0.21      2.80 o 
   9  -2   9        0.02        1.58      4.11 o 
  -8  -1   9        0.04        3.44      4.45 o 
  -7  -1   9        1.07        3.34      3.72 o 
  -6  -1   9        0.07       -0.70      2.95 o 
  -5  -1   9        5.62       10.58      2.87 o 
  -4  -1   9       30.85       25.82      2.78 o 
  -3  -1   9       15.77       12.91      2.38 o 
  -2  -1   9       14.40       12.99      1.81 o 
  -1  -1   9       39.25       39.97      3.21 o 
   0  -1   9       76.42       74.11      4.37 o 
   1  -1   9        3.68        0.44      1.56 o 
   2  -1   9      235.69      238.15     10.12 o 
   3  -1   9        1.81        0.12      1.80 o 
   4  -1   9        6.83        4.23      2.07 o 
   5  -1   9       43.72       54.35      5.15 o 
   6  -1   9       15.72       14.31      2.79 o 
   7  -1   9        5.96       14.80      4.94 o 
   8  -1   9       15.70       21.23      3.30 o 
   9  -1   9        1.26       -3.25      3.64 o 
  10  -1   9        0.44        4.22      5.92 o 
  -8   0   9        0.95       -2.58      4.09 o 
  -7   0   9        4.26        2.37      3.78 o 
  -6   0   9       11.93       13.17      3.51 o 
  -5   0   9        8.03       13.96      2.76 o 
  -4   0   9       31.68       26.35      2.95 o 
  -3   0   9      444.74      427.39     29.43 o 
  -2   0   9       39.98       42.79      2.51 o 
  -1   0   9        0.14        2.21      1.33 o 
   0   0   9       15.62       16.91      1.79 o 
   1   0   9      117.33      113.91      4.14 o 
   2   0   9        3.67        2.73      1.36 o 
   3   0   9        5.84        9.40      1.92 o 
   4   0   9      185.74      215.31      6.93 o 
   5   0   9       80.65       92.47      4.45 o 
   6   0   9        1.79        1.91      2.15 o 
   7   0   9       11.46       15.72      2.83 o 
   8   0   9        5.99        2.76      3.09 o 
   9   0   9        1.19        1.42      3.73 o 
  10   0   9        4.25        7.23      3.84 o 
  11   0   9        1.60        7.16      5.41 o 
  -8   1   9        0.49        1.34      4.23 o 
  -7   1   9        0.40       -3.92      5.81 o 
  -6   1   9        7.25        3.55      3.35 o 
  -5   1   9        6.06        1.19      2.61 o 
  -4   1   9        3.22        0.57      2.02 o 
  -3   1   9       41.90       36.99      2.47 o 
  -2   1   9      254.57      252.84      9.65 o 
  -1   1   9      436.31      457.12      9.97 o 
   0   1   9      174.15      192.04      6.12 o 
   1   1   9      511.10      509.80     10.67 o 
   2   1   9       55.06       53.10      2.69 o 
   3   1   9      153.37      138.79      4.10 o 
   4   1   9       25.57       25.99      1.91 o 
   5   1   9       45.19       42.20      4.38 o 
   6   1   9        0.00        2.42      2.02 o 
   7   1   9       11.36       14.79      3.21 o 
   8   1   9       11.90       13.75      3.29 o 
   9   1   9       33.14       31.24      4.18 o 
  10   1   9        0.10       -3.41      3.41 o 
  11   1   9        0.14        2.72      4.28 o 
  -7   2   9        0.79        1.18      3.76 o 
  -6   2   9        8.08        8.25      3.82 o 
  -5   2   9       18.64       20.01      3.56 o 
  -4   2   9       93.50       98.69      4.69 o 
  -3   2   9        0.94        1.59      1.60 o 
  -2   2   9       34.54       34.71      2.28 o 
  -1   2   9       93.55       97.68      4.12 o 
   0   2   9      199.25      201.72      5.37 o 
   1   2   9       27.85       30.89      2.67 o 
   2   2   9      118.07      110.23      3.57 o 
   3   2   9        1.71        2.88      1.25 o 
   4   2   9      162.24      167.03      6.11 o 
   5   2   9      114.81       90.41      6.90 o 
   6   2   9        0.48        0.84      3.26 o 
   7   2   9        0.33        0.52      2.16 o 
   8   2   9       27.98       28.81      3.99 o 
   9   2   9        0.31       -0.33      2.77 o 
  10   2   9       25.50       28.03      4.34 o 
  11   2   9       10.48        7.30      3.95 o 
  -7   3   9       14.15       18.74      4.82 o 
  -6   3   9        8.74        6.99      3.69 o 
  -5   3   9       22.12       24.59      8.39 o 
  -4   3   9        0.89        0.78      2.01 o 
  -3   3   9        0.22        1.11      1.86 o 
  -2   3   9       54.98       50.87      3.26 o 
  -1   3   9        0.67        0.02      1.21 o 
   0   3   9      132.58      140.98      4.26 o 
   1   3   9      221.70      219.65      5.60 o 
   2   3   9      300.68      274.62      6.51 o 
   3   3   9      125.63      114.34      4.49 o 
   4   3   9       29.84       31.05      2.43 o 
   5   3   9        0.00        1.33      1.52 o 
   6   3   9      173.79      160.26      7.27 o 
   7   3   9      125.79      111.35      6.14 o 
   8   3   9        4.08        5.53      2.16 o 
   9   3   9       30.90       40.58      3.44 o 
  10   3   9        0.52        0.16      2.52 o 
  11   3   9       12.35       11.22      3.95 o 
  -7   4   9        0.57       13.01      7.72 o 
  -6   4   9       18.80       19.96      4.77 o 
  -5   4   9        4.67       10.94      4.89 o 
  -4   4   9       16.36       13.56      2.67 o 
  -3   4   9        0.09       -1.31      1.86 o 
  -2   4   9        4.67        3.22      1.85 o 
  -1   4   9        3.09        1.53      1.69 o 
   0   4   9        2.45        3.25      1.40 o 
   1   4   9       90.61       89.31      3.21 o 
   2   4   9       39.40       33.54      4.14 o 
   3   4   9      235.95      240.59      7.25 o 
   4   4   9      450.03      401.72     10.54 o 
   5   4   9       93.93       67.34      5.72 o 
   6   4   9        1.70        0.28      2.09 o 
   7   4   9       82.82       73.11      5.04 o 
   8   4   9       20.75       25.71      2.87 o 
   9   4   9       14.83       17.65      2.83 o 
  10   4   9        8.04        7.77      2.86 o 
  11   4   9        0.30       -0.93      3.42 o 
  -6   5   9        0.20        2.72      3.96 o 
  -5   5   9        0.88        3.97      2.66 o 
  -4   5   9        1.24        0.78      2.36 o 
  -3   5   9        0.33        1.29      2.11 o 
  -2   5   9        0.31        1.53      1.91 o 
  -1   5   9       45.68       40.88      3.02 o 
   0   5   9      128.27      125.96      4.23 o 
   1   5   9      136.53      135.61      4.17 o 
   2   5   9       43.34       41.61      4.39 o 
   3   5   9       15.04        9.59      2.43 o 
   4   5   9        6.58        7.09      1.99 o 
   5   5   9      117.53      102.57      4.54 o 
   6   5   9       84.69       76.31      4.02 o 
   7   5   9        1.92        0.54      2.01 o 
   8   5   9       16.26       13.67      2.61 o 
   9   5   9        9.41        4.03      2.83 o 
  10   5   9        1.85        4.08      2.56 o 
  11   5   9        0.50       -0.10      6.59 o 
  12   5   9        0.10       -0.25      5.00 o 
  -5   6   9        9.84       19.38      3.44 o 
  -4   6   9        0.21       -1.57      2.55 o 
  -3   6   9       18.28       19.57      2.90 o 
  -2   6   9       19.95       23.09      2.88 o 
  -1   6   9        3.76        1.35      1.93 o 
   0   6   9       10.32        7.47      3.46 o 
   1   6   9        9.39        8.41      2.12 o 
   2   6   9      142.51      142.65      5.54 o 
   3   6   9       13.76       12.15      2.16 o 
   4   6   9       56.46       51.02      3.32 o 
   5   6   9        1.47        0.21      1.78 o 
   6   6   9       26.65       17.25      2.63 o 
   7   6   9        0.04       -1.91      1.91 o 
   8   6   9        1.42        0.47      2.24 o 
   9   6   9        3.34        3.83      2.44 o 
  10   6   9        0.01        5.48      3.53 o 
  11   6   9        0.17       -0.94      3.61 o 
  12   6   9        0.00        1.23      6.59 o 
  -5   7   9       15.29       15.94      3.66 o 
  -4   7   9       13.65       14.88      5.06 o 
  -3   7   9        5.04        9.75      2.79 o 
  -2   7   9        0.78        1.62      2.35 o 
  -1   7   9       45.75       41.96      3.39 o 
   0   7   9       49.48       56.72      5.11 o 
   1   7   9        8.94        7.69      3.02 o 
   2   7   9       47.61       47.24      3.20 o 
   3   7   9       28.27       29.30      2.87 o 
   4   7   9       18.10       23.12      3.07 o 
   5   7   9       13.14       15.67      2.56 o 
   6   7   9       11.81       11.87      2.47 o 
   7   7   9       11.10       10.94      5.46 o 
   8   7   9        3.96        1.07      2.26 o 
   9   7   9       12.65       13.26      3.33 o 
  10   7   9        4.55        5.59      3.78 o 
  11   7   9        0.12        1.45      4.16 o 
  12   7   9        5.06        2.46      5.66 o 
  -4   8   9       80.90       79.13      5.54 o 
  -3   8   9        5.78       11.17      3.15 o 
  -2   8   9        6.43        0.60      3.83 o 
  -1   8   9       31.88       31.94      4.33 o 
   0   8   9        2.21       -0.27      3.17 o 
   1   8   9       14.09       11.17      3.38 o 
   2   8   9       21.12       26.30      3.77 o 
   3   8   9        0.16       -1.18      2.70 o 
   4   8   9        1.03        3.51      2.14 o 
   5   8   9       19.72       22.15      2.88 o 
   6   8   9        5.70        5.77      2.43 o 
   7   8   9        5.30        8.09      2.49 o 
   8   8   9       12.75       18.90      3.59 o 
   9   8   9        7.23        9.33      4.04 o 
  10   8   9        3.88        4.58      4.76 o 
  11   8   9        1.79        1.64      4.36 o 
  -3   9   9       21.68       17.36      7.14 o 
  -2   9   9       27.18       29.48      4.95 o 
  -1   9   9       26.09       27.41      5.87 o 
   0   9   9        7.06        8.57      5.79 o 
   1   9   9       14.43        8.94      3.63 o 
   2   9   9        2.97        2.22      3.28 o 
   3   9   9        7.55        6.59      6.51 o 
   4   9   9        2.50        1.82      2.27 o 
   5   9   9        0.06        1.49      2.48 o 
   6   9   9        7.10       10.06      2.80 o 
   7   9   9        5.97        5.79      2.88 o 
   8   9   9       17.65       20.80      3.38 o 
   9   9   9        0.37        0.01      3.59 o 
  10   9   9        0.17        6.83      4.53 o 
  11   9   9        0.13       -2.49      4.41 o 
  -2  10   9        0.02       -4.05      4.05 o 
  -1  10   9        3.89        0.96      4.04 o 
   0  10   9       16.23       15.30      4.40 o 
   1  10   9       24.16       33.57      5.79 o 
   2  10   9       36.21       36.33      6.98 o 
   3  10   9        9.71        7.40      3.73 o 
   4  10   9        4.19        6.02      3.45 o 
   5  10   9        0.24        2.18      2.62 o 
   6  10   9        2.57        4.76      2.77 o 
   7  10   9       16.73        9.27      3.19 o 
   8  10   9        0.82        4.27      3.07 o 
   9  10   9        0.00        0.93      3.86 o 
  10  10   9        5.90        2.99      4.60 o 
   0  11   9        0.22       -2.05      6.10 o 
   1  11   9        2.06        2.26      4.37 o 
   2  11   9        4.30       11.33      4.37 o 
   3  11   9       11.44       14.02      6.52 o 
   4  11   9       11.37        9.89      4.15 o 
   5  11   9        2.11       -0.07      5.45 o 
   6  11   9        0.68        7.51      2.95 o 
   7  11   9        1.08       -0.15      3.09 o 
   8  11   9        3.35        0.84      4.01 o 
   9  11   9        5.66        5.49      4.89 o 
   2  12   9        0.99        2.00      4.53 o 
   3  12   9        3.42       -0.65      4.62 o 
   4  12   9        4.11        7.03      4.38 o 
   5  12   9        6.64        5.14      4.28 o 
   6  12   9       24.92       35.21     15.09 o 
   7  12   9        7.21        6.09      3.50 o 
  -3  -7  10        0.13       -4.60      7.78 o 
  -2  -7  10        2.35        8.51      5.31 o 
  -1  -7  10        0.00       -2.49      4.58 o 
   0  -7  10        0.03       -4.26      4.53 o 
   1  -7  10        0.36        1.40      3.50 o 
   2  -7  10        3.75        3.77      3.69 o 
  -5  -6  10        0.11       12.14      8.26 o 
  -4  -6  10        0.00       -4.90      4.90 o 
  -3  -6  10        0.02        0.58      4.77 o 
  -2  -6  10        2.97        6.95      4.46 o 
  -1  -6  10        9.99        8.31      4.44 o 
   0  -6  10       17.51       26.24      5.85 o 
   1  -6  10       23.37       34.64      6.14 o 
   2  -6  10        2.40        2.15      3.19 o 
   3  -6  10        4.26        7.43      3.39 o 
   4  -6  10        2.89        1.67      3.64 o 
  -6  -5  10        1.33        4.63      8.14 o 
  -5  -5  10        5.31        2.68      4.51 o 
  -4  -5  10        0.67       -1.74      4.34 o 
  -3  -5  10       12.86       10.56      4.49 o 
  -2  -5  10        4.62        5.35      3.82 o 
  -1  -5  10        0.39        0.29      3.60 o 
   0  -5  10        0.06        1.07      3.61 o 
   1  -5  10        5.89        5.63      2.87 o 
   2  -5  10        0.25       -2.74      2.74 o 
   3  -5  10       40.09       43.60      4.31 o 
   4  -5  10       35.57       44.08      4.46 o 
   5  -5  10        0.08       -1.18      4.92 o 
   6  -5  10        5.11        6.45      3.92 o 
  -6  -4  10        5.48        8.35      5.71 o 
  -5  -4  10        0.20        4.35      4.23 o 
  -4  -4  10        0.37        2.72      5.39 o 
  -3  -4  10       18.33       12.36      3.89 o 
  -2  -4  10       12.80       17.11      3.92 o 
  -1  -4  10        2.84        9.28      6.52 o 
   0  -4  10       13.21       15.93      3.23 o 
   1  -4  10        8.85        7.42      2.69 o 
   2  -4  10        0.00        2.15      2.46 o 
   3  -4  10        0.83        8.51      2.86 o 
   4  -4  10        1.80        1.77      2.67 o 
   5  -4  10       10.52       12.18      3.23 o 
   6  -4  10       25.87       32.36      5.11 o 
   7  -4  10        1.69        3.42      4.11 o 
  -7  -3  10        0.01       -2.12      6.27 o 
  -6  -3  10        2.30        2.23      4.54 o 
  -5  -3  10        1.13        1.87      3.90 o 
  -4  -3  10        6.21        3.10      3.41 o 
  -3  -3  10        2.24        5.99      3.27 o 
  -2  -3  10        7.43        6.42      3.07 o 
  -1  -3  10        0.91        2.26      3.26 o 
   0  -3  10        0.28        0.38      2.17 o 
   1  -3  10        6.03       12.46      2.87 o 
   2  -3  10        3.47        4.82      2.39 o 
   3  -3  10        8.49       10.17      2.62 o 
   4  -3  10        2.77        0.20      3.09 o 
   5  -3  10        0.64        3.72      2.74 o 
   6  -3  10        2.85        4.56      3.23 o 
   7  -3  10        5.81        8.96      3.65 o 
   8  -3  10        6.73        9.53      3.93 o 
  -7  -2  10        0.32       -1.04      4.21 o 
  -6  -2  10        5.27        6.90      3.22 o 
  -5  -2  10        2.88        3.93      2.79 o 
  -4  -2  10        0.46        1.34      2.43 o 
  -3  -2  10       20.27       25.36      3.89 o 
  -2  -2  10        2.11        1.35      3.49 o 
  -1  -2  10       59.62       62.63      5.85 o 
   0  -2  10        0.93        1.14      2.59 o 
   1  -2  10       56.96       53.99      3.61 o 
   2  -2  10        6.29        5.15      2.39 o 
   3  -2  10      112.41      118.73      5.45 o 
   4  -2  10       24.54       13.61      3.89 o 
   5  -2  10       24.68       25.56      3.23 o 
   6  -2  10        7.12        3.99      2.78 o 
   7  -2  10        0.13        3.30      2.96 o 
   8  -2  10        8.92        5.91      3.49 o 
   9  -2  10        0.20        1.62      4.25 o 
  -7  -1  10        0.07       -1.47      4.01 o 
  -6  -1  10        6.22        3.78      3.71 o 
  -5  -1  10        2.32        5.52      2.81 o 
  -4  -1  10       13.17       12.37      2.62 o 
  -3  -1  10        4.22        3.71      3.35 o 
  -2  -1  10       10.50        6.49      1.94 o 
  -1  -1  10        3.46        0.28      1.92 o 
   0  -1  10       36.09       39.94      3.67 o 
   1  -1  10       38.04       36.44      5.40 o 
   2  -1  10       12.25       16.61      2.43 o 
   3  -1  10       33.23       27.68      2.88 o 
   4  -1  10      102.80      106.25      4.96 o 
   5  -1  10       28.62       38.31      3.44 o 
   6  -1  10       19.94       20.31      3.24 o 
   7  -1  10       22.44       22.20      3.28 o 
   8  -1  10       15.87       18.22      4.14 o 
   9  -1  10        3.11       -0.77      3.65 o 
  10  -1  10        0.50        3.82      5.74 o 
  -7   0  10        5.49        3.34      4.39 o 
  -6   0  10        1.72        5.78      3.89 o 
  -5   0  10        0.04        1.23      4.60 o 
  -4   0  10        3.24        1.57      2.87 o 
  -3   0  10       25.04       27.87      3.01 o 
  -2   0  10        7.64        9.34      1.87 o 
  -1   0  10       21.05       24.67      3.16 o 
   0   0  10       57.45       58.88      2.93 o 
   1   0  10       47.27       40.61      2.99 o 
   2   0  10      180.01      181.19      6.30 o 
   3   0  10      113.13      110.67      4.74 o 
   4   0  10       16.87       20.56      4.08 o 
   5   0  10      123.50      134.76      5.66 o 
   6   0  10      121.98      119.93      6.17 o 
   7   0  10       12.22       12.51      3.45 o 
   8   0  10        2.21        2.48      4.01 o 
   9   0  10       22.58       15.09      3.91 o 
  10   0  10        1.21        5.78      5.28 o 
  -7   1  10        0.99       -0.56      3.96 o 
  -6   1  10        3.14        1.24      4.68 o 
  -5   1  10       11.93       14.79      3.79 o 
  -4   1  10        7.83        9.42      3.04 o 
  -3   1  10       47.78       49.18      3.32 o 
  -2   1  10       46.25       52.09      3.44 o 
  -1   1  10      136.30      136.62      4.50 o 
   0   1  10        0.38       -0.80      1.45 o 
   1   1  10       75.18       80.79      3.27 o 
   2   1  10       26.95       28.33      2.29 o 
   3   1  10        0.57        2.03      1.33 o 
   4   1  10        8.70       15.21      2.29 o 
   5   1  10        0.71        3.11      2.28 o 
   6   1  10      104.69      103.08      6.26 o 
   7   1  10      187.83      175.94     11.72 o 
   8   1  10       43.24       38.28      4.34 o 
   9   1  10        0.80        2.40      3.35 o 
  10   1  10        3.63        3.30      3.84 o 
  11   1  10        0.50        2.79      5.33 o 
  -7   2  10        0.09        2.01      4.29 o 
  -6   2  10        1.33       -3.35      3.35 o 
  -5   2  10        0.48       -1.80      3.14 o 
  -4   2  10        0.91       -1.68      2.62 o 
  -3   2  10        7.34        7.90      2.17 o 
  -2   2  10        3.90        4.26      1.68 o 
  -1   2  10       69.96       75.54      3.33 o 
   0   2  10       63.90       61.39      2.88 o 
   1   2  10      153.84      147.50      5.32 o 
   2   2  10       22.61       23.96      1.96 o 
   3   2  10      364.01      379.01     10.80 o 
   4   2  10       93.48      105.27      4.45 o 
   5   2  10       72.35       63.53      3.57 o 
   6   2  10        3.61        5.31      4.50 o 
   7   2  10       69.23       58.63      4.88 o 
   8   2  10       73.31       77.50      5.64 o 
   9   2  10       14.18       20.05      3.84 o 
  10   2  10        0.16        0.32      3.67 o 
  11   2  10        0.09       -1.49      3.90 o 
  -6   3  10        0.69       -0.93      3.68 o 
  -5   3  10        0.96       -1.72      3.71 o 
  -4   3  10        2.52        1.22      2.84 o 
  -3   3  10       15.34       13.85      3.05 o 
  -2   3  10       94.84       87.70      4.30 o 
  -1   3  10        2.51        1.78      1.51 o 
   0   3  10      141.70      140.74      4.45 o 
   1   3  10      166.22      166.20      4.81 o 
   2   3  10      198.94      178.31      5.04 o 
   3   3  10       97.15       97.92     15.93 o 
   4   3  10      159.50      145.14     14.56 o 
   5   3  10       90.58      105.12      4.61 o 
   6   3  10      122.34      129.69      5.33 o 
   7   3  10        0.08        0.44      1.83 o 
   8   3  10        1.96        2.39      2.46 o 
   9   3  10       60.12       65.15      5.55 o 
  10   3  10        1.14       -3.17      3.80 o 
  11   3  10        0.02       -2.38     14.01 o 
  -6   4  10        0.24       -1.88      3.92 o 
  -5   4  10       26.16       28.88      4.82 o 
  -4   4  10        6.69        3.34      2.37 o 
  -3   4  10       43.48       39.86      3.61 o 
  -2   4  10      196.03      192.21      6.75 o 
  -1   4  10      171.76      159.09      5.83 o 
   0   4  10        1.86        4.93      1.86 o 
   1   4  10       19.42       13.90      1.70 o 
   2   4  10      490.21      487.95     12.40 o 
   3   4  10       18.79       16.27      2.36 o 
   4   4  10        1.98        1.32      1.77 o 
   5   4  10       82.84       87.96      4.31 o 
   6   4  10       88.86       79.58      4.19 o 
   7   4  10        9.27        6.94      2.28 o 
   8   4  10        1.47       -0.66      2.14 o 
   9   4  10        3.35        2.67      2.42 o 
  10   4  10        4.53        4.87      2.70 o 
  11   4  10        9.27        5.13      3.82 o 
  -5   5  10        2.55        4.45      3.87 o 
  -4   5  10       17.72       15.86      3.04 o 
  -3   5  10       21.87       24.98      2.99 o 
  -2   5  10        2.61        1.43      2.05 o 
  -1   5  10       32.35       27.78      4.55 o 
   0   5  10      277.65      294.62      8.61 o 
   1   5  10       54.21       53.18      4.02 o 
   2   5  10      213.76      223.47      7.15 o 
   3   5  10      208.35      186.43      8.67 o 
   4   5  10        6.99        7.03      2.07 o 
   5   5  10        1.56        1.99      1.93 o 
   6   5  10       13.20       16.74      2.48 o 
   7   5  10        2.15        2.65      2.09 o 
   8   5  10        4.74       10.17      3.32 o 
   9   5  10        6.59        9.74      2.62 o 
  10   5  10        7.21       13.91      3.06 o 
  11   5  10        1.50        0.62      3.82 o 
  -5   6  10        0.02        0.77      3.47 o 
  -4   6  10       11.27       13.68      3.55 o 
  -3   6  10       11.32       18.27      2.98 o 
  -2   6  10        5.23        5.27      2.37 o 
  -1   6  10        2.17        1.26      2.17 o 
   0   6  10        0.39       -2.45      2.45 o 
   1   6  10      134.66      131.73      6.84 o 
   2   6  10       87.56       90.63      4.80 o 
   3   6  10      157.52      161.30     10.17 o 
   4   6  10       89.56       94.84      8.45 o 
   5   6  10       17.30       11.90      2.40 o 
   6   6  10        1.51        1.38      2.05 o 
   7   6  10        0.57       -0.72      2.22 o 
   8   6  10       12.16        8.18      2.83 o 
   9   6  10        3.77        3.09      2.62 o 
  10   6  10        5.59        5.30      2.71 o 
  11   6  10        3.95        9.89      7.06 o 
  -4   7  10        0.45       -1.32      3.01 o 
  -3   7  10       12.97       12.66      3.14 o 
  -2   7  10        2.26        4.95      5.92 o 
  -1   7  10        0.01       -1.39      2.77 o 
   0   7  10        2.78       -1.87      2.71 o 
   1   7  10        0.00       -1.02      6.13 o 
   2   7  10        3.98        3.82      2.91 o 
   3   7  10       23.33       25.63      2.76 o 
   4   7  10      168.40      153.50      8.18 o 
   5   7  10        5.84        4.54      2.28 o 
   6   7  10        6.88        8.77      2.41 o 
   7   7  10        0.19        0.88      2.22 o 
   8   7  10        0.05        1.01      2.38 o 
   9   7  10        0.21       -1.50      2.45 o 
  10   7  10        0.50        1.88      3.94 o 
  11   7  10        2.26        2.15      4.23 o 
  -3   8  10        2.65        9.86      4.28 o 
  -2   8  10       24.91       30.98     13.61 o 
  -1   8  10        0.02        3.51      3.46 o 
   0   8  10        0.24        1.04      3.27 o 
   1   8  10        0.16        4.29      3.18 o 
   2   8  10       53.30       58.43      5.18 o 
   3   8  10       21.14       20.88      6.75 o 
   4   8  10        3.80        3.79      2.98 o 
   5   8  10       25.27       20.57      2.82 o 
   6   8  10        6.73        6.02      2.70 o 
   7   8  10        2.57        7.00      2.56 o 
   8   8  10        1.02        1.01      2.68 o 
   9   8  10        4.70        0.30      2.74 o 
  10   8  10        0.00        2.20      4.29 o 
  11   8  10        0.09        6.47      4.63 o 
  -2   9  10       52.72       63.38      6.42 o 
  -1   9  10        0.01        6.42      4.05 o 
   0   9  10        0.78       -0.52      3.69 o 
   1   9  10        0.25       -2.30      3.33 o 
   2   9  10        2.67        2.10      3.42 o 
   3   9  10       19.39       26.32      5.04 o 
   4   9  10        5.78        6.07      2.57 o 
   5   9  10        0.40        1.00      2.31 o 
   6   9  10        1.61        0.47      2.51 o 
   7   9  10        8.20        5.86      2.79 o 
   8   9  10        0.00        1.15      3.00 o 
   9   9  10        0.02       -0.91      3.90 o 
  10   9  10        6.88        6.16      4.66 o 
  -1  10  10       33.25       37.50      6.57 o 
   0  10  10        9.19       12.46      4.47 o 
   1  10  10        4.12       12.36      4.59 o 
   2  10  10        4.01        4.15      3.77 o 
   3  10  10        2.44        2.17      3.94 o 
   4  10  10        5.06        5.39      4.15 o 
   5  10  10        4.30        7.05      5.21 o 
   6  10  10        1.29        0.95      2.78 o 
   7  10  10        0.01       -0.24      2.87 o 
   8  10  10        0.03        0.10      3.03 o 
   9  10  10        0.52        2.93      4.45 o 
  10  10  10        7.33        9.67      7.76 o 
   1  11  10       20.31       26.79      5.51 o 
   2  11  10        4.48        8.61      4.72 o 
   3  11  10        0.02       -4.07      4.07 o 
   4  11  10        4.53        7.77      4.47 o 
   5  11  10        0.13       -3.72      3.72 o 
   6  11  10        8.23       10.88      4.26 o 
   7  11  10        0.00        1.49      3.22 o 
   8  11  10        2.02        4.77      3.52 o 
   9  11  10        4.47        1.12      6.50 o 
   3  12  10        0.48       -0.25      6.20 o 
   4  12  10        4.19       -0.93      4.31 o 
   5  12  10        2.98        0.62      4.49 o 
   6  12  10        0.52       -1.68      4.17 o 
   7  12  10        1.72       -2.79      6.27 o 
  -3  -6  11        2.69        6.83      8.08 o 
  -2  -6  11        1.37        7.26      4.94 o 
  -1  -6  11        0.55       -4.24      4.61 o 
   0  -6  11        7.06       10.18      4.72 o 
   1  -6  11        7.57        6.69      5.46 o 
   2  -6  11        0.17        0.35      4.57 o 
   3  -6  11        0.48       -4.31      4.31 o 
  -4  -5  11        0.59       -1.18      4.36 o 
  -3  -5  11        0.04        4.38      5.04 o 
  -2  -5  11        1.74       -1.51      4.16 o 
  -1  -5  11       17.55       15.53      4.62 o 
   0  -5  11        1.12       -1.44      4.23 o 
   1  -5  11        9.31       13.01      3.49 o 
   2  -5  11        0.77        2.73      3.18 o 
   3  -5  11        6.77       10.68      3.51 o 
   4  -5  11        4.46        5.25      4.45 o 
   5  -5  11        6.46        7.07      5.07 o 
  -5  -4  11        0.02        3.12      4.60 o 
  -4  -4  11        4.60        7.08      4.50 o 
  -3  -4  11        6.34        9.70      4.33 o 
  -2  -4  11        9.93       11.50      4.28 o 
  -1  -4  11        1.16       -3.61      3.61 o 
   0  -4  11        2.19        2.99      2.71 o 
   1  -4  11        1.21        1.32      2.75 o 
   2  -4  11        0.67        3.26      2.66 o 
   3  -4  11        0.32        2.25      2.95 o 
   4  -4  11        1.19        2.58      3.88 o 
   5  -4  11       21.69       23.66      3.85 o 
   6  -4  11       19.42       17.16      4.61 o 
  -6  -3  11        0.29       -7.44      7.44 o 
  -5  -3  11        0.43        2.50      4.22 o 
  -4  -3  11        0.40       -1.20      6.50 o 
  -3  -3  11        0.01       -1.30      7.21 o 
  -2  -3  11        0.11        0.11      3.18 o 
  -1  -3  11        8.87       13.13      3.79 o 
   0  -3  11       62.79       54.91      4.06 o 
   1  -3  11        0.12        1.66      2.92 o 
   2  -3  11       14.23       17.01      3.05 o 
   3  -3  11       10.63       19.15      3.16 o 
   4  -3  11        6.73        9.04      3.63 o 
   5  -3  11       26.05       20.93      3.44 o 
   6  -3  11       14.67       14.74      3.73 o 
   7  -3  11        8.51        7.37      9.14 o 
  -6  -2  11        1.74        3.63      6.56 o 
  -5  -2  11        1.03        6.46      4.04 o 
  -4  -2  11       12.47       16.79      6.57 o 
  -3  -2  11       13.09        7.08      3.77 o 
  -2  -2  11        1.05       -3.14      4.24 o 
  -1  -2  11       44.05       44.82      3.59 o 
   0  -2  11      118.54      116.37      5.43 o 
   1  -2  11       15.63       16.86      2.68 o 
   2  -2  11        0.73        3.43      2.32 o 
   3  -2  11        0.13        1.85      2.34 o 
   4  -2  11        6.26        4.41      5.24 o 
   5  -2  11       20.79       22.25      3.34 o 
   6  -2  11        0.63        4.49      2.96 o 
   7  -2  11       10.74       22.47      5.22 o 
   8  -2  11        8.50       11.21      4.53 o 
  -6  -1  11        8.89       15.56      5.21 o 
  -5  -1  11        1.46        1.26      3.25 o 
  -4  -1  11       12.38       16.25      3.25 o 
  -3  -1  11       15.76       10.43      4.91 o 
  -2  -1  11       32.08       28.04      5.41 o 
  -1  -1  11       63.18       63.69      5.08 o 
   0  -1  11        1.05        3.02      2.80 o 
   1  -1  11       83.80       87.28      4.57 o 
   2  -1  11      139.47      136.77      7.15 o 
   3  -1  11        1.45       -2.20      3.96 o 
   4  -1  11       64.73       65.67      4.17 o 
   5  -1  11        0.96        1.35      2.43 o 
   6  -1  11        0.27       -2.56      2.56 o 
   7  -1  11        0.85        3.08      4.33 o 
   8  -1  11        2.28        2.24      4.33 o 
   9  -1  11        8.69        5.04      4.30 o 
  -6   0  11        7.57        6.62      4.01 o 
  -5   0  11       13.19       12.99      4.03 o 
  -4   0  11        0.23        1.44      2.61 o 
  -3   0  11        6.91        9.93      2.69 o 
  -2   0  11       24.55       28.22      2.96 o 
  -1   0  11       78.38       79.92      3.64 o 
   0   0  11       11.82        8.93      2.33 o 
   1   0  11        6.71        5.64      2.94 o 
   2   0  11       12.52        8.88      2.24 o 
   3   0  11      258.80      255.20      8.14 o 
   4   0  11      117.53      124.61      5.42 o 
   5   0  11        4.09        3.18      2.78 o 
   6   0  11        4.63        6.20      6.24 o 
   7   0  11        8.32        2.21      3.29 o 
   8   0  11        0.28        6.47      3.62 o 
   9   0  11        0.98        6.38      4.08 o 
  10   0  11        1.73        0.51      6.06 o 
  -6   1  11        0.89        1.02      3.87 o 
  -5   1  11        8.01       11.33      3.99 o 
  -4   1  11       51.87       53.30      5.26 o 
  -3   1  11       20.86       14.20      2.85 o 
  -2   1  11        7.46        1.58      2.85 o 
  -1   1  11       16.74       17.46      2.79 o 
   0   1  11       46.28       52.50      2.95 o 
   1   1  11       51.51       68.20      3.22 o 
   2   1  11      226.55      213.59      7.06 o 
   3   1  11        2.63       -1.46      2.14 o 
   4   1  11       16.20       10.74      3.22 o 
   5   1  11       41.95       43.89      4.29 o 
   6   1  11       65.86       59.09      5.11 o 
   7   1  11        0.11        3.62      2.97 o 
   8   1  11        1.94       -2.96      2.96 o 
   9   1  11        7.23        7.59      3.82 o 
  10   1  11        0.21        5.40      3.78 o 
  -6   2  11        1.89        3.19      4.10 o 
  -5   2  11        4.99        5.96      3.47 o 
  -4   2  11        1.82       -0.75      2.81 o 
  -3   2  11       48.63       54.58      6.67 o 
  -2   2  11       32.12       27.65      2.44 o 
  -1   2  11       40.20       43.87      2.76 o 
   0   2  11      170.39      170.34      6.18 o 
   1   2  11        2.02        0.79      1.63 o 
   2   2  11       74.21       74.56      3.25 o 
   3   2  11       32.63       39.02      2.98 o 
   4   2  11       76.12       70.84      5.10 o 
   5   2  11       31.99       36.88      4.12 o 
   6   2  11       26.73       20.76      3.66 o 
   7   2  11       22.24       18.71      3.72 o 
   8   2  11       20.29       17.62      3.69 o 
   9   2  11        0.01        5.23      3.66 o 
  10   2  11        0.08        2.10      6.46 o 
  11   2  11        0.67       -1.82      5.27 o 
  -6   3  11        2.08        0.40      4.22 o 
  -5   3  11       13.17       14.12      4.05 o 
  -4   3  11        0.27       -0.61      3.59 o 
  -3   3  11        6.59        3.16      2.20 o 
  -2   3  11       16.51       11.08      2.31 o 
  -1   3  11       14.24        6.78      4.25 o 
   0   3  11       10.17       10.50      1.75 o 
   1   3  11        0.70        0.14      1.73 o 
   2   3  11      183.63      187.97      9.34 o 
   3   3  11        0.25        1.28      2.30 o 
   4   3  11        1.17        2.80      2.00 o 
   5   3  11        1.43        3.26      2.08 o 
   6   3  11        7.85       14.55      2.53 o 
   7   3  11       28.00       30.71      3.86 o 
   8   3  11        4.76        6.19      3.16 o 
   9   3  11       13.61       15.18      3.90 o 
  10   3  11       23.16       21.52      4.54 o 
  11   3  11        0.44       -0.63      3.81 o 
  -5   4  11        0.20        2.01      3.66 o 
  -4   4  11        5.56        9.06      5.06 o 
  -3   4  11       26.77       32.71      3.29 o 
  -2   4  11        8.05        7.62      2.31 o 
  -1   4  11        5.73        8.32      2.18 o 
   0   4  11        0.17       -1.15      1.44 o 
   1   4  11       44.27       46.18      3.28 o 
   2   4  11       12.97       11.79      2.14 o 
   3   4  11        0.80        0.71      1.90 o 
   4   4  11       26.84       32.50      3.66 o 
   5   4  11       52.59       55.11      3.59 o 
   6   4  11        0.01        1.48      2.02 o 
   7   4  11       12.96       11.83      3.96 o 
   8   4  11       21.13       19.58      5.16 o 
   9   4  11       18.46       17.71      3.85 o 
  10   4  11        3.32        5.99      3.81 o 
  11   4  11        9.19       14.97      4.49 o 
  -5   5  11        3.79        2.37      5.14 o 
  -4   5  11        0.02        1.46      2.77 o 
  -3   5  11        3.12        3.26      2.51 o 
  -2   5  11       18.91       11.53      2.59 o 
  -1   5  11        5.17        6.79      5.74 o 
   0   5  11       35.86       40.51      4.00 o 
   1   5  11        0.32        0.36      2.26 o 
   2   5  11        7.84        7.49      2.27 o 
   3   5  11        4.98        3.80      2.02 o 
   4   5  11        5.84        8.86      2.32 o 
   5   5  11        4.14        1.67      2.09 o 
   6   5  11        0.40        1.19      2.06 o 
   7   5  11        1.29        4.04      2.29 o 
   8   5  11       13.15       17.05      3.93 o 
   9   5  11        9.03        9.24      2.76 o 
  10   5  11       10.79       12.60      3.17 o 
  11   5  11        0.28        9.88      4.37 o 
  -4   6  11        0.10        0.69      3.04 o 
  -3   6  11        2.86        4.36      3.60 o 
  -2   6  11        0.49        0.78      2.98 o 
  -1   6  11        6.82        6.57      3.33 o 
   0   6  11        4.36        3.63      2.74 o 
   1   6  11       15.18       12.37      3.22 o 
   2   6  11       18.80       26.22      2.83 o 
   3   6  11      105.94      101.84      7.44 o 
   4   6  11       25.36       32.33      3.16 o 
   5   6  11       23.58       23.63      3.59 o 
   6   6  11        0.64       -1.00      2.53 o 
   7   6  11        0.01        0.00      2.16 o 
   8   6  11        3.53        5.56      3.50 o 
   9   6  11        0.18        2.92      2.58 o 
  10   6  11        3.90       11.62      3.17 o 
  11   6  11        1.28       -2.83      4.01 o 
  -4   7  11        1.40        3.41      5.13 o 
  -3   7  11        1.23        1.09      7.10 o 
  -2   7  11       16.17       15.63      4.00 o 
  -1   7  11       94.25      110.82      7.11 o 
   0   7  11       10.26        7.39      3.35 o 
   1   7  11        0.50        3.81      2.99 o 
   2   7  11        8.77        5.59      3.11 o 
   3   7  11       36.35       35.16      3.21 o 
   4   7  11       33.17       31.12      3.43 o 
   5   7  11        4.02        4.96      2.35 o 
   6   7  11       10.62        9.46      2.44 o 
   7   7  11       29.04       28.54      4.06 o 
   8   7  11        0.02        0.63      2.50 o 
   9   7  11        0.35        1.22      2.57 o 
  10   7  11        0.05        1.45      2.96 o 
  11   7  11        0.01        0.49      4.37 o 
  -3   8  11       14.38       12.83      4.68 o 
  -2   8  11        0.00        0.69      4.61 o 
  -1   8  11        7.38       13.40      5.04 o 
   0   8  11       18.14       15.75      4.00 o 
   1   8  11       33.65       39.41      4.87 o 
   2   8  11       22.37       24.16      4.18 o 
   3   8  11       71.66       89.77      8.63 o 
   4   8  11       11.28       15.28      3.70 o 
   5   8  11       53.68       50.03      3.84 o 
   6   8  11       29.09       23.10      3.05 o 
   7   8  11        0.10        1.33      2.40 o 
   8   8  11        1.12        1.05      2.50 o 
   9   8  11        0.56        7.34      3.06 o 
  10   8  11        0.50        0.21      3.94 o 
  11   8  11        1.22        2.42      6.58 o 
  -2   9  11       38.90       46.09      5.92 o 
  -1   9  11        0.11       -2.20      4.00 o 
   0   9  11        3.61        6.99      5.25 o 
   1   9  11       27.52       27.20      4.67 o 
   2   9  11       49.02       50.87      5.53 o 
   3   9  11       15.48       14.10      7.72 o 
   4   9  11       21.16       27.63      4.46 o 
   5   9  11        0.17        2.89      2.61 o 
   6   9  11       21.15       22.47      3.29 o 
   7   9  11       10.38        9.17      3.14 o 
   8   9  11       16.01       17.43      4.19 o 
   9   9  11        3.80        5.24      3.05 o 
  10   9  11        1.50        3.16      4.47 o 
   0  10  11        5.03        0.42      4.29 o 
   1  10  11        0.70       -0.87      4.08 o 
   2  10  11       13.01       22.95      5.66 o 
   3  10  11        3.45        6.66      6.64 o 
   4  10  11       29.56       38.88      5.81 o 
   5  10  11       32.78       38.19      7.55 o 
   6  10  11        0.45        1.55      3.39 o 
   7  10  11        0.00        0.20      3.18 o 
   8  10  11        1.87       -0.34      3.15 o 
   9  10  11        9.81       17.09      4.02 o 
   2  11  11        3.93       -1.63      4.32 o 
   3  11  11        0.48        7.26      6.88 o 
   4  11  11        1.23        7.17      8.45 o 
   5  11  11       18.49       14.99     13.84 o 
   6  11  11       27.61       28.32      5.12 o 
   7  11  11        2.80        3.71      3.38 o 
   8  11  11        0.61       -3.20      3.20 o 
  -2  -5  12        0.73       -2.22      6.82 o 
  -1  -5  12        0.50        1.11      4.79 o 
   0  -5  12        0.01        0.45      4.46 o 
   1  -5  12        0.00       -4.37      4.37 o 
   2  -5  12       16.74       21.57      4.05 o 
   3  -5  12       12.61       15.41      4.04 o 
  -4  -4  12        0.03        1.33      7.65 o 
  -3  -4  12        2.31       -2.35      5.04 o 
  -2  -4  12        5.32        8.11      4.52 o 
  -1  -4  12        6.74       14.31      4.67 o 
   0  -4  12       18.70       20.60      4.65 o 
   1  -4  12        1.17        1.81      3.06 o 
   2  -4  12        3.63        4.23      3.00 o 
   3  -4  12        0.38       -3.48      3.48 o 
   4  -4  12        0.76       -2.75      4.15 o 
   5  -4  12        3.89        4.15      5.05 o 
  -4  -3  12        4.85       -1.10      4.44 o 
  -3  -3  12        1.26        6.63      4.37 o 
  -2  -3  12        0.27       -0.19      6.68 o 
  -1  -3  12        8.98        6.26      3.87 o 
   0  -3  12        1.27        1.52      3.03 o 
   1  -3  12        4.31        6.19      2.90 o 
   2  -3  12       11.75       16.57      3.26 o 
   3  -3  12        0.00       -2.19      2.74 o 
   4  -3  12        0.95       -1.36      2.83 o 
   5  -3  12        0.48       -0.49      3.75 o 
   6  -3  12        0.60        1.57      3.76 o 
   7  -3  12        4.06        4.77      6.20 o 
  -5  -2  12        1.17        4.10      4.79 o 
  -4  -2  12        2.26        4.93      4.44 o 
  -3  -2  12        0.34       -2.43      3.60 o 
  -2  -2  12        0.02       -0.80      4.06 o 
  -1  -2  12        6.35       11.14      3.77 o 
   0  -2  12        4.55        4.72      3.54 o 
   1  -2  12        0.43       -2.43      2.43 o 
   2  -2  12        0.04       -2.20      2.55 o 
   3  -2  12       20.52       19.14      3.21 o 
   4  -2  12        1.38        2.71      2.60 o 
   5  -2  12        0.69        3.54      4.10 o 
   6  -2  12        0.81        3.24      4.09 o 
   7  -2  12        0.40        3.41      9.06 o 
   8  -2  12        6.21        8.89      6.22 o 
  -5  -1  12       13.99       19.92      7.19 o 
  -4  -1  12        6.53        5.08      3.97 o 
  -3  -1  12        0.14       -3.04      3.04 o 
  -2  -1  12        0.06       -1.98      2.95 o 
  -1  -1  12        0.81        0.81      2.31 o 
   0  -1  12        0.22       -2.17      2.28 o 
   1  -1  12       11.56       14.33      2.74 o 
   2  -1  12       97.55       94.36      5.04 o 
   3  -1  12       11.57       10.69      5.31 o 
   4  -1  12       73.60       79.13      4.81 o 
   5  -1  12       18.54       23.63      3.98 o 
   6  -1  12       12.04        9.42      4.41 o 
   7  -1  12        0.53        0.94      3.80 o 
   8  -1  12        1.46       -3.22      3.82 o 
  -5   0  12        4.59        9.22      4.01 o 
  -4   0  12        4.10        4.74      3.52 o 
  -3   0  12       17.85       18.30      3.92 o 
  -2   0  12       31.98       27.03      4.31 o 
  -1   0  12       15.60        9.85      2.83 o 
   0   0  12        0.37        2.88      2.25 o 
   1   0  12        6.96        2.77      2.29 o 
   2   0  12       10.10        7.68      3.03 o 
   3   0  12       25.14       30.32      5.34 o 
   4   0  12       43.91       54.24      5.00 o 
   5   0  12        1.47       -0.05      2.89 o 
   6   0  12       80.18       73.74      8.20 o 
   7   0  12       36.11       31.17      4.69 o 
   8   0  12        0.39       -3.40      3.40 o 
   9   0  12        0.07       -3.38      3.64 o 
  -5   1  12        0.04       -5.42      8.11 o 
  -4   1  12        4.76       10.53      6.77 o 
  -3   1  12        0.00        5.03      2.67 o 
  -2   1  12       38.81       42.31      3.73 o 
  -1   1  12       19.92       12.21      3.24 o 
   0   1  12       73.68       81.16      4.41 o 
   1   1  12      134.40      136.71      5.74 o 
   2   1  12        1.79        1.35      2.19 o 
   3   1  12       66.49       64.44      5.11 o 
   4   1  12       33.88       19.98      3.68 o 
   5   1  12       19.58       17.05      3.62 o 
   6   1  12        2.89        3.22      4.27 o 
   7   1  12        5.79        3.95      4.72 o 
   8   1  12       19.02       20.93      4.33 o 
   9   1  12        0.03        6.12      3.91 o 
  10   1  12        1.15        8.37      6.58 o 
  -5   2  12        7.83       13.11      4.52 o 
  -4   2  12        0.75       -5.20      5.20 o 
  -3   2  12       41.48       44.77      4.76 o 
  -2   2  12       28.97       29.82      5.84 o 
  -1   2  12       13.68       13.89      2.24 o 
   0   2  12       32.76       35.28      3.35 o 
   1   2  12       99.20       95.60      3.99 o 
   2   2  12       25.94       26.93      2.82 o 
   3   2  12       19.43       26.81      3.83 o 
   4   2  12       28.17       22.05      3.61 o 
   5   2  12      142.09      135.45      7.54 o 
   6   2  12        8.75        2.75      3.02 o 
   7   2  12        0.12       -1.87      3.01 o 
   8   2  12        5.57        1.46      4.79 o 
   9   2  12        0.02        0.72      3.45 o 
  10   2  12        1.74        6.25      4.12 o 
  -5   3  12        7.35        5.50      4.24 o 
  -4   3  12        0.52        4.32      4.70 o 
  -3   3  12        0.02        2.37      2.90 o 
  -2   3  12       14.21       10.18      2.55 o 
  -1   3  12       18.13        9.48      7.83 o 
   0   3  12        2.70        2.73      1.83 o 
   1   3  12       50.66       48.70      3.38 o 
   2   3  12      114.61      114.38      9.35 o 
   3   3  12       40.87       44.26      3.39 o 
   4   3  12      119.91      132.51      5.74 o 
   5   3  12        6.27       10.25      3.22 o 
   6   3  12       11.47        5.08      3.06 o 
   7   3  12        1.60        4.94      3.06 o 
   8   3  12        0.03        0.36      3.42 o 
   9   3  12        0.03       -3.47      3.47 o 
  10   3  12        1.06       -3.79      3.79 o 
  -4   4  12        5.30        7.06      5.18 o 
  -3   4  12       11.66       21.08      3.07 o 
  -2   4  12        4.51        3.44      2.88 o 
  -1   4  12       14.90       18.54      3.40 o 
   0   4  12        7.84        9.32      2.39 o 
   1   4  12        0.41       -1.98      1.98 o 
   2   4  12       19.58       14.66      2.58 o 
   3   4  12       16.54       16.52      2.79 o 
   4   4  12        0.07        1.28      2.08 o 
   5   4  12       23.29       28.55      4.42 o 
   6   4  12       34.03       29.58      4.14 o 
   7   4  12        3.87       -1.07      2.99 o 
   8   4  12        3.33        2.84      3.20 o 
   9   4  12        0.54       -0.98      4.11 o 
  10   4  12        0.00        4.43      4.08 o 
  11   4  12        2.52       12.17      5.85 o 
  -4   5  12        1.59        0.54      4.97 o 
  -3   5  12        0.57       -1.87      2.50 o 
  -2   5  12        0.68        4.23      3.27 o 
  -1   5  12        4.09       10.70      3.19 o 
   0   5  12        8.82        5.70      2.92 o 
   1   5  12        9.02       16.59      2.59 o 
   2   5  12       11.80       17.10      2.96 o 
   3   5  12       11.00        8.80      2.41 o 
   4   5  12        0.61        2.88      2.25 o 
   5   5  12       25.62       31.94      3.14 o 
   6   5  12        5.26       -1.32      2.35 o 
   7   5  12       45.82       46.38      3.83 o 
   8   5  12        9.50        5.65      2.82 o 
   9   5  12        0.93        3.79      2.73 o 
  10   5  12        3.43       -0.06      3.71 o 
  11   5  12        2.60        2.98      5.85 o 
  -3   6  12        0.23       -0.69      3.62 o 
  -2   6  12        5.00        1.85      3.43 o 
  -1   6  12        7.03        6.58      3.50 o 
   0   6  12        0.61       -1.01      2.83 o 
   1   6  12        3.70        2.06      2.97 o 
   2   6  12       34.85       29.22      3.74 o 
   3   6  12        2.75        5.37      2.29 o 
   4   6  12        7.29        4.17      2.28 o 
   5   6  12       25.30       20.37      2.94 o 
   6   6  12       23.70       21.46      6.72 o 
   7   6  12        0.02       -0.28      2.53 o 
   8   6  12        0.62        2.68      2.56 o 
   9   6  12       11.11       11.43      4.01 o 
  10   6  12        0.51        4.65      3.05 o 
  11   6  12        1.23        5.36      5.28 o 
  -3   7  12        2.96        4.68      4.08 o 
  -2   7  12       11.84       14.48      4.32 o 
  -1   7  12        0.81       -0.53      3.47 o 
   0   7  12        6.50        1.17      3.28 o 
   1   7  12        8.01        9.68      3.57 o 
   2   7  12       34.58       36.37      4.48 o 
   3   7  12        6.17        7.83      2.61 o 
   4   7  12       22.77       23.24      2.98 o 
   5   7  12       17.54       11.37      2.73 o 
   6   7  12       21.63       23.28      3.16 o 
   7   7  12       10.10        9.13      4.70 o 
   8   7  12       15.62       15.42      3.78 o 
   9   7  12        0.05       -0.87      2.77 o 
  10   7  12        0.00       -1.44      2.76 o 
  -2   8  12       15.86       17.92      4.83 o 
  -1   8  12       33.56       36.12      5.21 o 
   0   8  12       32.22       34.75      7.62 o 
   1   8  12        8.15        7.09      3.98 o 
   2   8  12        9.23       14.79      5.28 o 
   3   8  12        2.17       -3.55      3.67 o 
   4   8  12        0.21        3.11      3.31 o 
   5   8  12        3.08        7.38      3.22 o 
   6   8  12        6.79        4.41      4.42 o 
   7   8  12        0.48        1.67      2.46 o 
   8   8  12        6.32        9.01      3.06 o 
   9   8  12       14.92       17.07      3.49 o 
  10   8  12        2.69        8.59      3.56 o 
  -1   9  12        0.02        4.91      4.48 o 
   0   9  12       39.71       45.79      6.06 o 
   1   9  12       75.75       86.45      7.02 o 
   2   9  12       12.26       16.91      5.00 o 
   3   9  12        0.00        3.65      3.82 o 
   4   9  12        1.86       -1.55      3.60 o 
   5   9  12        7.33       13.19      3.26 o 
   6   9  12        3.64       10.21      3.06 o 
   7   9  12        4.83        3.59      3.04 o 
   8   9  12        0.69        3.16      3.03 o 
   9   9  12        4.93        5.56      3.28 o 
   1  10  12        1.39        5.15      4.76 o 
   2  10  12       39.74       33.16      5.53 o 
   3  10  12       38.58       50.86      6.08 o 
   4  10  12       14.71       17.15     10.82 o 
   5  10  12        2.01        0.69      7.13 o 
   6  10  12        6.28        5.02      3.39 o 
   7  10  12       11.16       13.07      3.65 o 
   8  10  12       10.31       12.85      3.74 o 
   9  10  12        0.32        1.11      4.78 o 
   3  11  12        6.76        6.26      5.09 o 
   4  11  12       66.14       87.21      7.75 o 
   5  11  12       12.59       15.41      5.30 o 
   6  11  12        4.67        9.78      4.68 o 
   7  11  12        0.13        1.63      4.59 o 
  -2  -4  13        0.79        3.37      7.05 o 
  -1  -4  13       10.71       13.95      5.28 o 
   0  -4  13        0.85        8.40      6.51 o 
   1  -4  13        4.40        5.21      4.54 o 
   2  -4  13        2.98       -3.53      3.53 o 
   3  -4  13        0.06        0.16      3.66 o 
  -3  -3  13        2.36       -0.87      4.54 o 
  -2  -3  13        0.16        4.71      4.52 o 
  -1  -3  13        4.49        4.05      4.15 o 
   0  -3  13        4.39        4.19      4.42 o 
   1  -3  13       12.01       15.44      3.71 o 
   2  -3  13        6.28        7.07      3.38 o 
   3  -3  13        0.50       -0.36      3.25 o 
   4  -3  13        7.00        3.33      4.23 o 
   5  -3  13        5.56       10.61      4.03 o 
  -4  -2  13        4.50       -5.72      7.09 o 
  -3  -2  13        0.39       -4.22      4.22 o 
  -2  -2  13       10.75       10.22      5.25 o 
  -1  -2  13        0.45       -0.22      3.65 o 
   0  -2  13        0.68       -2.80      2.80 o 
   1  -2  13       17.37       24.95      3.48 o 
   2  -2  13        9.72        8.02      3.11 o 
   3  -2  13       27.46       28.53      3.73 o 
   4  -2  13        7.76       10.85      4.34 o 
   5  -2  13        3.80        0.55      3.67 o 
   6  -2  13        0.36        3.78      4.27 o 
   7  -2  13        5.56       -1.17      5.60 o 
  -4  -1  13        2.21        8.05      4.87 o 
  -3  -1  13        0.22       -4.10      4.47 o 
  -2  -1  13        4.55        5.31      4.15 o 
  -1  -1  13        3.32        1.44      3.47 o 
   0  -1  13        2.28        5.68      3.02 o 
   1  -1  13        3.29        9.36      2.84 o 
   2  -1  13        1.50        3.69      2.70 o 
   3  -1  13        6.89       10.65      4.27 o 
   4  -1  13       21.92       21.42      4.04 o 
   5  -1  13       10.02        7.18      3.84 o 
   6  -1  13        5.23        7.91      4.11 o 
   7  -1  13        1.32       10.53      4.43 o 
   8  -1  13        0.01        2.71      6.24 o 
  -4   0  13        0.52        9.95      5.86 o 
  -3   0  13       12.43        9.82      6.48 o 
  -2   0  13        4.91       10.28      5.43 o 
  -1   0  13        0.05        2.00      2.72 o 
   0   0  13       12.58       15.43      3.13 o 
   1   0  13        8.43       13.14      2.99 o 
   2   0  13        0.00        0.02      2.88 o 
   3   0  13        9.86        7.99      3.41 o 
   4   0  13        1.95        2.18      3.13 o 
   5   0  13        2.73        7.95      3.58 o 
   6   0  13        9.87       14.22      4.14 o 
   7   0  13        8.97        5.71      4.41 o 
   8   0  13        4.16        2.83      4.19 o 
  -4   1  13        2.94        9.14      4.35 o 
  -3   1  13        2.31        9.14      6.30 o 
  -2   1  13        8.69       10.40      5.52 o 
  -1   1  13        0.01       -2.66      2.66 o 
   0   1  13        0.01       -2.38      2.38 o 
   1   1  13        4.89        1.58      6.59 o 
   2   1  13       10.28       11.67      4.65 o 
   3   1  13        3.83        7.77      3.37 o 
   4   1  13        0.04       -1.22      2.87 o 
   5   1  13        2.33        3.85      3.25 o 
   6   1  13        0.10       -0.58      3.26 o 
   7   1  13        0.11        5.54      3.77 o 
   8   1  13        6.80        5.95      7.03 o 
   9   1  13       22.95       19.29      5.04 o 
  -4   2  13        0.51        0.91      5.78 o 
  -3   2  13        5.25        8.24      3.88 o 
  -2   2  13        0.33       -3.71      3.71 o 
  -1   2  13       10.12       13.10      2.49 o 
   0   2  13       18.80       14.52      5.40 o 
   1   2  13        2.79        1.76      4.12 o 
   2   2  13        4.97        1.56      2.84 o 
   3   2  13       18.25       12.46      3.45 o 
   4   2  13       10.79       10.45      3.41 o 
   5   2  13        2.62        2.86      3.34 o 
   6   2  13        6.55        5.18      3.37 o 
   7   2  13        9.31        1.22      8.96 o 
   8   2  13        1.09       -2.45      3.98 o 
   9   2  13        5.24        2.64      4.08 o 
  -4   3  13       11.61       18.39      6.16 o 
  -3   3  13        0.53       -4.05      4.05 o 
  -2   3  13       15.84       14.42      2.89 o 
  -1   3  13       18.27       15.10      3.55 o 
   0   3  13       15.16       16.47      2.80 o 
   1   3  13        0.12        0.10      2.23 o 
   2   3  13        6.77        8.00      2.41 o 
   3   3  13        7.82       11.00      3.33 o 
   4   3  13        0.00        0.07      3.13 o 
   5   3  13        0.12        2.80      3.04 o 
   6   3  13        0.78        0.92      3.27 o 
   7   3  13       22.98       18.09      4.10 o 
   8   3  13       14.51       17.67      4.42 o 
   9   3  13        1.26        1.48      3.79 o 
  10   3  13        1.42        2.03      5.50 o 
  -4   4  13        1.41        7.30      4.34 o 
  -3   4  13        0.00        1.48      4.85 o 
  -2   4  13        2.42        4.96      3.51 o 
  -1   4  13        0.01        2.23      3.15 o 
   0   4  13        6.38       -3.63      3.63 o 
   1   4  13       44.89       57.08      3.95 o 
   2   4  13      107.37      117.81      5.51 o 
   3   4  13       21.84       18.77      3.11 o 
   4   4  13       56.18       55.17      8.92 o 
   5   4  13       21.17       20.26      2.96 o 
   6   4  13       11.87        6.65      3.59 o 
   7   4  13       21.24       14.82      3.94 o 
   8   4  13       11.51       18.07      4.10 o 
   9   4  13        9.73       22.48      4.61 o 
  10   4  13        1.84        3.43      4.28 o 
  -3   5  13        0.24        3.13      3.78 o 
  -2   5  13        9.32        8.50      3.81 o 
  -1   5  13       12.24       17.09      3.70 o 
   0   5  13        0.65        4.72      3.17 o 
   1   5  13        4.68       12.83      4.60 o 
   2   5  13      108.53      124.35      7.19 o 
   3   5  13       54.01       53.84      3.92 o 
   4   5  13        1.46        0.93      3.15 o 
   5   5  13       34.68       35.00      7.94 o 
   6   5  13       76.38       74.08      7.65 o 
   7   5  13       15.15       11.97      2.92 o 
   8   5  13        0.51       -3.47      3.47 o 
   9   5  13       12.07       16.50      4.83 o 
  10   5  13        3.11        4.05      4.12 o 
  -3   6  13        0.19        0.95      5.77 o 
  -2   6  13        4.54        4.99      3.86 o 
  -1   6  13       22.75       27.45      4.54 o 
   0   6  13       29.99       32.40      4.66 o 
   1   6  13        1.47       -1.74      4.64 o 
   2   6  13       18.76       19.70      5.24 o 
   3   6  13       46.70       58.93      5.49 o 
   4   6  13       48.60       55.11      7.25 o 
   5   6  13       66.96       60.14      4.34 o 
   6   6  13        0.14        3.35      2.55 o 
   7   6  13        6.57       10.10      4.01 o 
   8   6  13       11.47        9.98      4.61 o 
   9   6  13        0.03        1.05      3.11 o 
  10   6  13        0.13        5.90      4.58 o 
  -2   7  13        6.42       10.46      4.43 o 
  -1   7  13        0.04        3.89      4.03 o 
   0   7  13       10.58       11.51      3.92 o 
   1   7  13       54.01       62.47      8.99 o 
   2   7  13        2.45        6.25      5.16 o 
   3   7  13       13.65       12.84      3.82 o 
   4   7  13       10.95       11.48      2.83 o 
   5   7  13        4.10        9.14      2.88 o 
   6   7  13       22.16       25.22      3.33 o 
   7   7  13       17.06       17.04      3.29 o 
   8   7  13        2.68        2.85      2.92 o 
   9   7  13        4.17        3.55      3.08 o 
  10   7  13        3.01       11.52      3.95 o 
  -1   8  13        3.28        5.15      4.21 o 
   0   8  13        2.14       -0.53      5.06 o 
   1   8  13        2.11        7.86      3.89 o 
   2   8  13       23.12       28.47      4.74 o 
   3   8  13        9.35       14.12      5.27 o 
   4   8  13       17.67       18.52      5.94 o 
   5   8  13       16.32       12.34      3.64 o 
   6   8  13        0.52        1.73      2.65 o 
   7   8  13        3.07        2.23      2.97 o 
   8   8  13       19.26       22.08      3.57 o 
   9   8  13        6.53        5.76      3.35 o 
   0   9  13       10.58       12.43      5.10 o 
   1   9  13        0.35        4.85      4.42 o 
   2   9  13        0.71       -2.07      4.17 o 
   3   9  13        0.13       -3.40      6.06 o 
   4   9  13       33.11       30.78      5.23 o 
   5   9  13       10.17       13.50      4.35 o 
   6   9  13        0.01        1.09      3.09 o 
   7   9  13        0.07       -1.34      3.71 o 
   8   9  13        5.73        8.15      3.27 o 
   9   9  13        1.79        2.44      4.32 o 
   2  10  13        6.14       14.27      5.06 o 
   3  10  13       15.39       16.29      5.03 o 
   4  10  13        4.00        6.62      4.61 o 
   5  10  13        1.57        0.55      4.64 o 
   6  10  13        2.92        2.56      4.42 o 
   7  10  13        1.61        2.31      3.40 o 
   8  10  13        1.85        3.63      6.10 o 
   0  -3  14        0.03        2.78      4.61 o 
   1  -3  14        2.42        8.51      9.16 o 
   2  -3  14        7.76        9.99      4.10 o 
   3  -3  14        0.68        1.68      4.27 o 
  -2  -2  14        2.52       10.88      7.48 o 
  -1  -2  14        0.40       -0.11      4.07 o 
   0  -2  14        6.13        9.66      4.51 o 
   1  -2  14        4.02        3.71      3.42 o 
   2  -2  14        0.21        0.55      3.26 o 
   3  -2  14        1.36       12.53      5.94 o 
   4  -2  14        1.34        0.80      3.75 o 
   5  -2  14        0.08       -1.10      4.11 o 
  -2  -1  14        0.79       -1.06      5.73 o 
  -1  -1  14        1.89       -0.04      4.09 o 
   0  -1  14        0.42       -3.91      3.91 o 
   1  -1  14        4.84        4.25      3.13 o 
   2  -1  14       12.39       17.81      4.46 o 
   3  -1  14       11.19        7.72      4.58 o 
   4  -1  14        5.48        6.41      5.76 o 
   5  -1  14       12.70       11.40     12.50 o 
   6  -1  14        0.07       -5.33      5.33 o 
  -3   0  14        0.00       -4.75      4.75 o 
  -2   0  14        0.16       -1.34      4.18 o 
  -1   0  14        1.22        2.54      3.88 o 
   0   0  14       35.30       54.25      5.54 o 
   1   0  14        9.03       14.84      4.15 o 
   2   0  14        0.03        3.82      3.52 o 
   3   0  14       15.18        8.99      7.05 o 
   4   0  14        0.01        0.68      3.57 o 
   5   0  14        5.52       13.23      4.39 o 
   6   0  14       23.30       26.05      5.08 o 
   7   0  14        7.10        3.31      5.06 o 
  -3   1  14        1.45        9.04      5.85 o 
  -2   1  14        0.07       -1.04      8.94 o 
  -1   1  14        3.42        3.73      3.99 o 
   0   1  14        0.29        2.02      3.44 o 
   1   1  14        4.80        9.96      3.48 o 
   2   1  14       24.13       31.29      8.07 o 
   3   1  14        9.22        9.59      3.67 o 
   4   1  14        0.27        1.20      3.46 o 
   5   1  14        2.42        3.37      5.55 o 
   6   1  14        0.73        0.29      5.34 o 
   7   1  14        2.04        0.67      4.42 o 
   8   1  14       23.96       25.04      5.45 o 
  -3   2  14        0.12       11.10      4.40 o 
  -1   2  14        0.16        4.30      8.53 o 
   0   2  14        0.70        2.76      3.62 o 
   1   2  14        0.81        0.08      3.08 o 
   2   2  14        2.18        4.89      4.15 o 
   3   2  14        7.94        6.07      6.26 o 
   4   2  14       26.74       31.83      4.63 o 
   5   2  14        5.55        8.02      3.78 o 
   6   2  14        1.52        2.28      3.65 o 
   7   2  14        0.67        1.27      3.73 o 
   8   2  14        1.24        3.28      7.32 o 
   9   2  14        7.66       11.27      6.83 o 
  -3   3  14        1.45        4.65      5.92 o 
  -2   3  14        0.88       -0.16      5.16 o 
  -1   3  14        3.02        4.44      3.16 o 
   0   3  14       13.52       14.57      2.96 o 
   1   3  14        0.46       -0.38      3.00 o 
   2   3  14       13.13       15.07      4.00 o 
   3   3  14        4.88        7.18      3.38 o 
   4   3  14        3.10        1.85      3.52 o 
   5   3  14        3.10        0.62      3.78 o 
   6   3  14       10.41       10.70      3.99 o 
   7   3  14        8.92        6.85      4.31 o 
   8   3  14        1.41        3.57      3.86 o 
   9   3  14        0.37        2.23      4.25 o 
  -2   4  14       12.22       20.46      4.40 o 
  -1   4  14        0.94        1.01      5.32 o 
   0   4  14        1.17        4.40      4.61 o 
   1   4  14        3.00        6.32      3.16 o 
   2   4  14        1.92        5.51      2.65 o 
   3   4  14        3.87        3.99      3.48 o 
   4   4  14        7.52        5.98      3.50 o 
   5   4  14        2.37       -2.31      3.51 o 
   6   4  14        2.97       -0.44      3.43 o 
   7   4  14        1.98       -0.72      3.52 o 
   8   4  14        9.59        3.25      4.10 o 
   9   4  14        3.46        1.82      4.67 o 
  -2   5  14        0.17        5.43      7.43 o 
  -1   5  14        2.11       -0.03      3.50 o 
   0   5  14        8.96        8.83      3.49 o 
   1   5  14       40.40       48.59      6.98 o 
   2   5  14       16.85       24.27      3.30 o 
   3   5  14        1.84        3.98      4.54 o 
   4   5  14        1.16        1.56      2.63 o 
   5   5  14        0.36        4.10      2.67 o 
   6   5  14        0.72        3.41      3.70 o 
   7   5  14        1.25       -1.12      4.33 o 
   8   5  14        1.79       -3.19      3.74 o 
   9   5  14        0.09       -2.68      4.04 o 
  -1   6  14        0.12        5.82      4.04 o 
   0   6  14        5.87        1.74      3.78 o 
   1   6  14        1.70        2.71      3.35 o 
   2   6  14       27.85       28.87      5.91 o 
   3   6  14       24.90       31.12      3.68 o 
   4   6  14       14.70       14.07      3.10 o 
   5   6  14        1.03        0.16      2.61 o 
   6   6  14        8.89        4.03      2.68 o 
   7   6  14        0.08        0.18      2.95 o 
   8   6  14        1.82       -2.39      3.86 o 
   9   6  14        3.68        9.35      4.42 o 
  -1   7  14        2.79        1.14      4.44 o 
   0   7  14        7.74       15.06      4.35 o 
   1   7  14       18.66       23.10      6.56 o 
   2   7  14        4.81       11.54      4.32 o 
   3   7  14        0.09       -3.48      3.94 o 
   4   7  14       88.13       86.36      9.71 o 
   5   7  14       42.39       49.88      4.37 o 
   6   7  14        0.91        2.83      4.36 o 
   7   7  14        0.64       -0.01      4.99 o 
   8   7  14        5.00        0.27      2.96 o 
   9   7  14        0.88        5.89      3.17 o 
   0   8  14        5.63       10.72      6.21 o 
   1   8  14        3.97        3.46      5.18 o 
   2   8  14       16.25       27.28      4.97 o 
   3   8  14       43.96       57.29      8.64 o 
   4   8  14        2.24       -0.49      4.42 o 
   5   8  14       44.81       39.34     11.47 o 
   6   8  14       50.77       59.13     12.24 o 
   7   8  14       19.00       17.59      3.56 o 
   8   8  14        0.72        1.09      3.03 o 
   2   9  14        1.09       -1.21      4.16 o 
   3   9  14       23.45       27.11      5.33 o 
   4   9  14       14.54       21.54      8.50 o 
   5   9  14       13.84       17.59      4.73 o 
   6   9  14        2.20        3.79      3.44 o 
   7   9  14       23.45       18.44      4.56 o 
   8   9  14        7.56       15.17      4.61 o 
   5  10  14        4.96       10.34      7.75 o 
   0  -1  15        0.09       -7.02      7.02 o 
   1  -1  15        0.18       -1.72      4.24 o 
   2  -1  15        1.53        5.69      5.42 o 
   3  -1  15        1.58        5.89      4.51 o 
   4  -1  15        1.26        0.76      5.36 o 
  -1   0  15        7.53        5.78      6.80 o 
   0   0  15        1.35       -5.72      6.52 o 
   1   0  15        1.18       -4.55      4.57 o 
   2   0  15        0.12       -0.65      3.74 o 
   3   0  15        0.12        2.46      3.98 o 
   4   0  15        3.13        5.24      4.40 o 
   5   0  15        0.83        3.31      4.38 o 
   6   0  15        0.38        1.68      5.86 o 
  -1   1  15        1.39       -1.53      6.53 o 
   0   1  15        0.01        4.91      5.42 o 
   1   1  15        0.69       -2.26      3.73 o 
   2   1  15        7.58        4.28      3.69 o 
   3   1  15       15.84       19.06      4.80 o 
   4   1  15        0.44       -0.77      4.17 o 
   5   1  15       19.37       19.61      6.56 o 
   6   1  15        6.31        4.34      4.25 o 
   7   1  15        6.27       12.53      6.69 o 
   0   2  15        0.39       -0.71      8.21 o 
   1   2  15        0.15        1.57      4.34 o 
   2   2  15        4.00        6.78      3.55 o 
   3   2  15       12.94        9.37      4.03 o 
   4   2  15       35.27       50.71      8.37 o 
   5   2  15       11.27        7.90      5.04 o 
   6   2  15        0.75       -1.88      3.91 o 
   7   2  15       19.13       17.29      5.03 o 
   0   3  15        0.13        2.53      5.04 o 
   1   3  15       18.52       27.47      9.12 o 
   2   3  15        7.45        9.66      4.02 o 
   3   3  15        0.00       -1.79      3.70 o 
   4   3  15       25.49       22.93      4.97 o 
   5   3  15       12.98        9.65      4.72 o 
   6   3  15       14.48       18.08      4.83 o 
   7   3  15        1.29        7.05      4.80 o 
   8   3  15        3.89       13.33      6.28 o 
  -1   4  15       18.93       24.10      4.61 o 
   0   4  15        1.61        6.74      5.25 o 
   1   4  15        6.84       23.45      6.47 o 
   2   4  15        4.66        0.45      3.56 o 
   3   4  15        6.79        3.70      3.76 o 
   4   4  15        0.32       -2.64      3.55 o 
   5   4  15        5.28        2.73      4.23 o 
   6   4  15       17.46        9.58      4.37 o 
   7   4  15        2.95        8.26      4.30 o 
   8   4  15        0.27       -1.90      4.41 o 
  -1   5  15        9.44        4.41      4.10 o 
   0   5  15       29.29       42.66      5.28 o 
   1   5  15        1.90       -1.22      4.58 o 
   2   5  15        3.22        2.31      3.55 o 
   3   5  15        9.31       10.33      3.30 o 
   4   5  15        4.48        5.14      3.81 o 
   5   5  15       16.21       10.41      4.70 o 
   6   5  15        0.02        4.57      4.12 o 
   7   5  15        0.76        2.06      4.20 o 
   8   5  15        0.09       -2.75      4.33 o 
   0   6  15       10.37        7.63      4.26 o 
   1   6  15        8.86       14.21      4.42 o 
   2   6  15        5.65       10.87      4.01 o 
   3   6  15        0.26       -3.54      3.54 o 
   4   6  15        0.00       -1.85      2.97 o 
   5   6  15        0.38        6.79      3.05 o 
   6   6  15        2.47        0.12      3.92 o 
   7   6  15        3.12       -1.31      4.03 o 
   8   6  15        0.69       -5.05      8.97 o 
   1   7  15        1.07       -4.24      4.24 o 
   2   7  15        4.12        6.82      6.98 o 
   3   7  15       10.38       15.50      9.07 o 
   4   7  15        4.46        6.21      3.92 o 
   5   7  15        0.18       -2.83      3.07 o 
   6   7  15        0.11       -0.46      2.86 o 
   7   7  15        0.04        2.62      3.39 o 
   8   7  15        0.53        0.65      5.86 o 
   2   8  15        1.94        5.07      4.48 o 
   3   8  15        0.01       -4.08      4.08 o 
   4   8  15        1.54        2.50      4.30 o 
   5   8  15        1.96        3.54      5.77 o 
   6   8  15        0.53        0.77      3.06 o 
   7   8  15        0.85        0.74      3.88 o 
   1   1  16        3.35        3.48      6.34 o 
   2   1  16        5.96        2.48      4.44 o 
   3   1  16        6.31        6.44      4.60 o 
   4   1  16        0.85       -3.45      5.94 o 
   1   2  16        4.59        5.62      4.00 o 
   2   2  16        0.28        3.05      4.13 o 
   3   2  16        1.75       -4.18      4.18 o 
   4   2  16        0.15        0.09      5.39 o 
   5   2  16        2.83       -0.45      5.97 o 
   6   2  16        2.75        8.96      6.44 o 
   1   3  16        0.13       -3.33      4.48 o 
   2   3  16        0.45       -0.99      4.13 o 
   3   3  16        1.53        5.15      4.06 o 
   4   3  16        0.13        2.63      6.10 o 
   5   3  16        1.90        6.67      4.80 o 
   6   3  16        2.05       -5.49      5.60 o 
   1   4  16        8.94       12.72      6.83 o 
   2   4  16        2.25        7.49      4.55 o 
   3   4  16        0.01       -3.77      3.77 o 
   4   4  16        2.91        5.11      4.44 o 
   5   4  16        0.02       -4.27      4.27 o 
   6   4  16        5.77       -4.30      4.30 o 
   1   5  16        0.05        1.17      5.71 o 
   2   5  16        6.27        5.46      5.86 o 
   3   5  16       14.90       14.29     12.28 o 
   4   5  16        4.63        3.93      5.88 o 
   5   5  16        5.86       -3.89      4.21 o 
   6   5  16        0.32        5.77      4.76 o 
   7   5  16        1.39        4.46      6.39 o 
   2   6  16        9.77       13.21      4.78 o 
   3   6  16        0.00        0.36      4.10 o 
   4   6  16       10.47       13.20      4.67 o 
   5   6  16       18.24       18.50      5.03 o 
   6   6  16        6.81        1.71      6.24 o 
   4   7  16        0.76        0.99      4.48 o 
   5   7  16        3.84        8.99      4.55 o 
                                                 
